# Supplementary material for: Identification of Subtypes and a Delayed Graft Function Predictive Signature Based on Ferroptosis in Renal Ischemia-Reperfusion Injury
Source: Front Cell Dev Biol. 2022 Feb 8;10:800650. doi: 10.3389/fcell.2022.800650 (PMC8861527; doi:10.3389/fcell.2022.800650)
Supplement: Supplementary file 1 [file Table6.xlsx]

## Sheet: Sheet1
Supplementary Table S6: Co-expression analysis of clusters with inflammasome and immune
Cluster_gene1	Group1	gene2	Group2	P	R
ALOX15	NF2 cluster	ABCE1	Cytokine Signaling in Immune system	0	-0.623333
ALOX15	NF2 cluster	ACLY	Innate Immune System	3.17258e-05	-0.288783
ALOX15	NF2 cluster	ACPP	Innate Immune System	0.00231754	-0.213058
ALOX15	NF2 cluster	ACTB	Cytokine Signaling in Immune system	0	-0.494576
ALOX15	NF2 cluster	ACTG1	Cytokine Signaling in Immune system	1.19368e-06	-0.335056
ALOX15	NF2 cluster	ACTN2	Cytokine Signaling in Immune system	0	0.637196
ALOX15	NF2 cluster	ACTR10	Innate Immune System	0	-0.67946
ALOX15	NF2 cluster	ACTR1A	Adaptive Immune System	2.69647e-07	-0.353858
ALOX15	NF2 cluster	ACTR1B	Adaptive Immune System	0	-0.527792
ALOX15	NF2 cluster	ACTR2	Innate Immune System	2.95033e-09	-0.404671
ALOX15	NF2 cluster	ACTR3	Innate Immune System	0	-0.559981
ALOX15	NF2 cluster	ADAM10	Innate Immune System	3.6276e-07	-0.350201
ALOX15	NF2 cluster	ADAM8	Innate Immune System	0	0.499596
ALOX15	NF2 cluster	ADAR	Cytokine Signaling in Immune system	0	-0.556688
ALOX15	NF2 cluster	ADCY1	Innate Immune System	0	0.474156
ALOX15	NF2 cluster	ADCY2	Innate Immune System	0	0.617482
ALOX15	NF2 cluster	ADCY3	Innate Immune System	9.00538e-12	-0.456355
ALOX15	NF2 cluster	ADCY4	Innate Immune System	0.0177825	-0.166349
ALOX15	NF2 cluster	ADCY5	Innate Immune System	0	0.556926
ALOX15	NF2 cluster	ADCY6	Innate Immune System	0.00368203	-0.203289
ALOX15	NF2 cluster	ADCY7	Innate Immune System	4.2844e-06	0.317899
ALOX15	NF2 cluster	ADCY8	Innate Immune System	0	0.716489
ALOX15	NF2 cluster	ADCY9	Innate Immune System	0.0375144	-0.146174
ALOX15	NF2 cluster	ADRBK1	Innate Immune System	0.0113335	-0.177594
ALOX15	NF2 cluster	AGA	Innate Immune System	0	-0.521072
ALOX15	NF2 cluster	AGER	DEx/H-box helicases activate type I IFN and inflammatory cytokines production	0	0.768974
ALOX15	NF2 cluster	AGL	Innate Immune System	0.0379983	0.145808
ALOX15	NF2 cluster	AGPAT2	Innate Immune System	4.26324e-09	-0.400841
ALOX15	NF2 cluster	AHCYL1	Adaptive Immune System	0	-0.574311
ALOX15	NF2 cluster	AIM2	Inflammasomes	0	0.673276
ALOX15	NF2 cluster	AKAP9	Cytokine Signaling in Immune system	0.000521819	0.242013
ALOX15	NF2 cluster	AKT1	Adaptive Immune System	2.03899e-12	-0.465123
ALOX15	NF2 cluster	AKT1S1	Adaptive Immune System	0	0.526756
ALOX15	NF2 cluster	AKT2	Adaptive Immune System	0	0.533179
ALOX15	NF2 cluster	AKT3	Adaptive Immune System	0	0.780256
ALOX15	NF2 cluster	ALAD	Innate Immune System	0.0101838	0.180176
ALOX15	NF2 cluster	ALDH3B1	Innate Immune System	0.00811817	0.185545
ALOX15	NF2 cluster	ALDOA	Innate Immune System	0.0208606	-0.162207
ALOX15	NF2 cluster	ALDOC	Innate Immune System	0.0280758	-0.15426
ALOX15	NF2 cluster	ALOX15	Cytokine Signaling in Immune system	0	1
ALOX15	NF2 cluster	ALOX5	Cytokine Signaling in Immune system	0	0.636299
ALOX15	NF2 cluster	AMICA1	Adaptive Immune System	2.31998e-06	0.326259
ALOX15	NF2 cluster	AMPD3	Innate Immune System	0	0.747817
ALOX15	NF2 cluster	ANAPC1	Adaptive Immune System	0.00696283	0.189106
ALOX15	NF2 cluster	ANAPC10	Adaptive Immune System	0	-0.622445
ALOX15	NF2 cluster	ANAPC11	Adaptive Immune System	2.2049e-05	0.294303
ALOX15	NF2 cluster	ANAPC13	Adaptive Immune System	0	-0.529756
ALOX15	NF2 cluster	ANAPC2	Adaptive Immune System	0	0.637851
ALOX15	NF2 cluster	ANAPC4	Adaptive Immune System	5.29444e-08	-0.373179
ALOX15	NF2 cluster	ANAPC5	Adaptive Immune System	0	-0.619521
ALOX15	NF2 cluster	ANO6	Innate Immune System	0	-0.517481
ALOX15	NF2 cluster	ANXA1	Cytokine Signaling in Immune system	2.8611e-08	-0.380177
ALOX15	NF2 cluster	ANXA2	Innate Immune System	0.000513097	-0.242322
ALOX15	NF2 cluster	AP1G1	Adaptive Immune System	2.40865e-07	-0.355238
ALOX15	NF2 cluster	AP1S1	Adaptive Immune System	0.00464532	-0.198221
ALOX15	NF2 cluster	AP1S2	Adaptive Immune System	4.1122e-13	-0.470707
ALOX15	NF2 cluster	AP1S3	Adaptive Immune System	7.12116e-09	0.395414
ALOX15	NF2 cluster	AP2A1	Adaptive Immune System	0.000105731	0.269684
ALOX15	NF2 cluster	AP2B1	Adaptive Immune System	0.000469919	0.243924
ALOX15	NF2 cluster	AP2M1	Adaptive Immune System	0	-0.576339
ALOX15	NF2 cluster	AP2S1	Adaptive Immune System	0	-0.590176
ALOX15	NF2 cluster	APEH	Innate Immune System	6.42802e-13	-0.469571
ALOX15	NF2 cluster	APP	Inflammasomes	0.0158418	-0.169294
ALOX15	NF2 cluster	APRT	Innate Immune System	7.34672e-07	-0.34132
ALOX15	NF2 cluster	ARAF	Cytokine Signaling in Immune system	1.886e-05	-0.29664
ALOX15	NF2 cluster	ARHGAP9	Innate Immune System	5.83597e-06	0.313594
ALOX15	NF2 cluster	ARIH1	Cytokine Signaling in Immune system	1.75616e-11	-0.451535
ALOX15	NF2 cluster	ARIH2	Adaptive Immune System	0.000167165	-0.262042
ALOX15	NF2 cluster	ARL8A	Innate Immune System	0	0.483731
ALOX15	NF2 cluster	ARMC8	Innate Immune System	0	0.475836
ALOX15	NF2 cluster	ARPC1A	Innate Immune System	0	-0.481557
ALOX15	NF2 cluster	ARPC2	Innate Immune System	8.20719e-05	-0.273816
ALOX15	NF2 cluster	ARPC3	Innate Immune System	2.39591e-10	-0.429325
ALOX15	NF2 cluster	ARPC5	Innate Immune System	0	-0.65705
ALOX15	NF2 cluster	ARRB2	Cytokine Signaling in Immune system	3.40755e-12	0.462443
ALOX15	NF2 cluster	ART1	Innate Immune System	6.12609e-08	0.371497
ALOX15	NF2 cluster	ARTN	Cytokine Signaling in Immune system	0	0.648468
ALOX15	NF2 cluster	ASAH1	Innate Immune System	1.77795e-07	0.358919
ALOX15	NF2 cluster	ASB1	Adaptive Immune System	1.13825e-09	-0.414332
ALOX15	NF2 cluster	ASB11	Adaptive Immune System	0	0.7544
ALOX15	NF2 cluster	ASB12	Adaptive Immune System	0	0.54141
ALOX15	NF2 cluster	ASB13	Adaptive Immune System	0.0291031	-0.153276
ALOX15	NF2 cluster	ASB14	Adaptive Immune System	0	0.637458
ALOX15	NF2 cluster	ASB16	Adaptive Immune System	0	0.62326
ALOX15	NF2 cluster	ASB17	Adaptive Immune System	0	0.729995
ALOX15	NF2 cluster	ASB18	Adaptive Immune System	0	0.673194
ALOX15	NF2 cluster	ASB2	Adaptive Immune System	0	0.558303
ALOX15	NF2 cluster	ASB3	Adaptive Immune System	1.39218e-10	-0.434282
ALOX15	NF2 cluster	ASB4	Adaptive Immune System	0	0.75374
ALOX15	NF2 cluster	ASB5	Adaptive Immune System	0	0.720593
ALOX15	NF2 cluster	ASB6	Adaptive Immune System	1.41473e-05	0.30089
ALOX15	NF2 cluster	ASB7	Adaptive Immune System	3.28668e-10	0.426371
ALOX15	NF2 cluster	ASB8	Adaptive Immune System	2.03608e-06	-0.328008
ALOX15	NF2 cluster	ATAD3B	Innate Immune System	0	0.69065
ALOX15	NF2 cluster	ATF1	Cytokine Signaling in Immune system	1.03579e-06	-0.3369
ALOX15	NF2 cluster	ATG12	Innate Immune System	3.74186e-05	-0.286242
ALOX15	NF2 cluster	ATG5	Innate Immune System	2.64855e-11	-0.44836
ALOX15	NF2 cluster	ATG7	Adaptive Immune System	0.0036525	-0.203462
ALOX15	NF2 cluster	ATP11A	Innate Immune System	0	0.758586
ALOX15	NF2 cluster	ATP11B	Innate Immune System	2.04576e-08	-0.383924
ALOX15	NF2 cluster	ATP6AP2	Innate Immune System	0	-0.662118
ALOX15	NF2 cluster	ATP6V0A1	Innate Immune System	0.0250376	-0.157363
ALOX15	NF2 cluster	ATP6V0A2	Innate Immune System	0.0200769	-0.163209
ALOX15	NF2 cluster	ATP6V0A4	Innate Immune System	0.0295192	-0.152886
ALOX15	NF2 cluster	ATP6V0B	Innate Immune System	1.26407e-09	-0.413287
ALOX15	NF2 cluster	ATP6V0C	Innate Immune System	0.0165253	-0.168222
ALOX15	NF2 cluster	ATP6V0D1	Innate Immune System	0.00476696	-0.19765
ALOX15	NF2 cluster	ATP6V0D2	Innate Immune System	0.004428	0.199275
ALOX15	NF2 cluster	ATP6V0E1	Innate Immune System	0	-0.503398
ALOX15	NF2 cluster	ATP6V1A	Innate Immune System	0	-0.581287
ALOX15	NF2 cluster	ATP6V1B2	Innate Immune System	0.00171166	-0.219235
ALOX15	NF2 cluster	ATP6V1C1	Innate Immune System	3.79045e-07	-0.349656
ALOX15	NF2 cluster	ATP6V1C2	Innate Immune System	1.24315e-05	0.302781
ALOX15	NF2 cluster	ATP6V1D	Innate Immune System	0	-0.517821
ALOX15	NF2 cluster	ATP6V1G1	Innate Immune System	0	-0.599386
ALOX15	NF2 cluster	ATP6V1G2	Innate Immune System	0	0.550447
ALOX15	NF2 cluster	ATP6V1H	Innate Immune System	1.78426e-05	-0.297464
ALOX15	NF2 cluster	ATP8A1	Innate Immune System	0	0.572101
ALOX15	NF2 cluster	ATP8B4	Innate Immune System	0.049722	-0.13796
ALOX15	NF2 cluster	AZU1	Innate Immune System	0	0.660198
ALOX15	NF2 cluster	B2M	Adaptive Immune System	1.29097e-10	-0.434959
ALOX15	NF2 cluster	B4GALT1	Innate Immune System	2.36678e-10	-0.429438
ALOX15	NF2 cluster	BAIAP2	Innate Immune System	3.53645e-08	0.377785
ALOX15	NF2 cluster	BATF	Cytokine Signaling in Immune system	0	0.580033
ALOX15	NF2 cluster	BCAP31	Adaptive Immune System	0	-0.516966
ALOX15	NF2 cluster	BCL10	Adaptive Immune System	0.00999658	0.180621
ALOX15	NF2 cluster	BCL2	Inflammasomes	0.0485336	-0.13868
ALOX15	NF2 cluster	BCL2L1	Inflammasomes	1.25232e-07	-0.363113
ALOX15	NF2 cluster	BCL6	Cytokine Signaling in Immune system	2.28706e-07	-0.355869
ALOX15	NF2 cluster	BIRC2	Cytokine Signaling in Immune system	0	-0.62999
ALOX15	NF2 cluster	BIRC3	Cytokine Signaling in Immune system	0.000597164	-0.239532
ALOX15	NF2 cluster	BIRC5	Cytokine Signaling in Immune system	0	0.690946
ALOX15	NF2 cluster	BLK	Adaptive Immune System	0	0.622273
ALOX15	NF2 cluster	BLMH	Adaptive Immune System	8.73056e-05	-0.272814
ALOX15	NF2 cluster	BLNK	Adaptive Immune System	9.69133e-09	0.392104
ALOX15	NF2 cluster	BRAF	Cytokine Signaling in Immune system	0.0251998	0.157189
ALOX15	NF2 cluster	BRAP	Cytokine Signaling in Immune system	0	0.515445
ALOX15	NF2 cluster	BRI3	Innate Immune System	3.82124e-10	-0.424946
ALOX15	NF2 cluster	BST1	Innate Immune System	1.27866e-09	0.413172
ALOX15	NF2 cluster	BTBD1	Adaptive Immune System	0	-0.622467
ALOX15	NF2 cluster	BTBD6	Adaptive Immune System	3.23806e-08	-0.378782
ALOX15	NF2 cluster	BTC	Adaptive Immune System	4.02967e-13	0.470752
ALOX15	NF2 cluster	BTK	Adaptive Immune System	0	0.491964
ALOX15	NF2 cluster	BTLA	Adaptive Immune System	0	0.664857
ALOX15	NF2 cluster	BTN1A1	Adaptive Immune System	0	0.691818
ALOX15	NF2 cluster	BTN2A1	Adaptive Immune System	0.00454985	-0.198678
ALOX15	NF2 cluster	BTN2A2	Adaptive Immune System	0	0.480486
ALOX15	NF2 cluster	BTN3A1	Adaptive Immune System	0	0.490432
ALOX15	NF2 cluster	BTNL2	Adaptive Immune System	0	0.669239
ALOX15	NF2 cluster	BTNL8	Adaptive Immune System	0	0.726255
ALOX15	NF2 cluster	BTNL9	Adaptive Immune System	9.79483e-09	0.39199
ALOX15	NF2 cluster	BTRC	Adaptive Immune System	2.12218e-06	0.327454
ALOX15	NF2 cluster	C16orf62	Innate Immune System	7.40952e-08	-0.369288
ALOX15	NF2 cluster	C1QA	Innate Immune System	1.67811e-05	0.298373
ALOX15	NF2 cluster	C1QB	Innate Immune System	0.0169886	-0.167518
ALOX15	NF2 cluster	C1R	Innate Immune System	0.0353802	0.147836
ALOX15	NF2 cluster	C3	Adaptive Immune System	2.46333e-05	0.292633
ALOX15	NF2 cluster	C3AR1	Innate Immune System	0	0.505603
ALOX15	NF2 cluster	C6orf120	Innate Immune System	5.44985e-11	-0.442462
ALOX15	NF2 cluster	C7	Innate Immune System	9.40454e-13	-0.468352
ALOX15	NF2 cluster	CAB39	Innate Immune System	0	-0.660853
ALOX15	NF2 cluster	CALM1	Adaptive Immune System	6.34085e-12	-0.458691
ALOX15	NF2 cluster	CALM2	Adaptive Immune System	0	-0.657063
ALOX15	NF2 cluster	CALR	Adaptive Immune System	9.72415e-10	-0.415895
ALOX15	NF2 cluster	CAMK2A	Cytokine Signaling in Immune system	0	0.596618
ALOX15	NF2 cluster	CAMK2B	Cytokine Signaling in Immune system	0	0.777682
ALOX15	NF2 cluster	CAMK2D	Cytokine Signaling in Immune system	0	0.627706
ALOX15	NF2 cluster	CAMK4	Innate Immune System	0	0.75084
ALOX15	NF2 cluster	CAND1	Innate Immune System	0	-0.655006
ALOX15	NF2 cluster	CANT1	Innate Immune System	2.91601e-08	-0.379963
ALOX15	NF2 cluster	CANX	Adaptive Immune System	2.23734e-05	-0.294083
ALOX15	NF2 cluster	CAP1	Innate Immune System	0	-0.608024
ALOX15	NF2 cluster	CAPN1	Innate Immune System	0	-0.495048
ALOX15	NF2 cluster	CAPZA2	Innate Immune System	0	-0.589565
ALOX15	NF2 cluster	CARD11	Adaptive Immune System	4.14125e-11	0.444751
ALOX15	NF2 cluster	CARD9	Innate Immune System	0	0.505721
ALOX15	NF2 cluster	CASP10	Innate Immune System	0	0.634416
ALOX15	NF2 cluster	CASP2	Innate Immune System	8.6875e-05	-0.272894
ALOX15	NF2 cluster	CASP4	Innate Immune System	0.00836136	0.184854
ALOX15	NF2 cluster	CASP8	CLEC7A/inflammasome pathway	0	0.607195
ALOX15	NF2 cluster	CASP9	Adaptive Immune System	0.00599792	0.19251
ALOX15	NF2 cluster	CAT	Innate Immune System	7.73368e-08	-0.36879
ALOX15	NF2 cluster	CBL	Adaptive Immune System	2.10606e-11	-0.450149
ALOX15	NF2 cluster	CBLB	Adaptive Immune System	0.000210105	-0.258143
ALOX15	NF2 cluster	CCL11	Cytokine Signaling in Immune system	0	0.63424
ALOX15	NF2 cluster	CCL17	Innate Immune System	0	0.504242
ALOX15	NF2 cluster	CCL2	Cytokine Signaling in Immune system	3.95384e-05	-0.285389
ALOX15	NF2 cluster	CCL22	Cytokine Signaling in Immune system	0	0.574552
ALOX15	NF2 cluster	CCL4	Cytokine Signaling in Immune system	0	0.643437
ALOX15	NF2 cluster	CCL5	Cytokine Signaling in Immune system	0.0165459	0.168191
ALOX15	NF2 cluster	CCND1	Cytokine Signaling in Immune system	5.41493e-07	-0.345192
ALOX15	NF2 cluster	CCNF	Adaptive Immune System	0	0.551169
ALOX15	NF2 cluster	CCR1	Cytokine Signaling in Immune system	8.56702e-08	0.367593
ALOX15	NF2 cluster	CCR2	Cytokine Signaling in Immune system	0	0.855863
ALOX15	NF2 cluster	CCR5	Cytokine Signaling in Immune system	0	0.741071
ALOX15	NF2 cluster	CCR6	Innate Immune System	0	0.540723
ALOX15	NF2 cluster	CCT2	Innate Immune System	0	-0.484748
ALOX15	NF2 cluster	CCT8	Innate Immune System	0	-0.7368
ALOX15	NF2 cluster	CD14	Adaptive Immune System	6.97065e-05	-0.276447
ALOX15	NF2 cluster	CD160	Adaptive Immune System	0	0.610469
ALOX15	NF2 cluster	CD177	Innate Immune System	0	0.666733
ALOX15	NF2 cluster	CD180	Innate Immune System	0	0.632064
ALOX15	NF2 cluster	CD19	Adaptive Immune System	0	0.560706
ALOX15	NF2 cluster	CD1A	Adaptive Immune System	0	0.624543
ALOX15	NF2 cluster	CD1B	Adaptive Immune System	0	0.718368
ALOX15	NF2 cluster	CD1C	Adaptive Immune System	0	0.503685
ALOX15	NF2 cluster	CD1D	Adaptive Immune System	0	0.557696
ALOX15	NF2 cluster	CD200	Adaptive Immune System	0	0.654557
ALOX15	NF2 cluster	CD200R1	Adaptive Immune System	0	0.743548
ALOX15	NF2 cluster	CD207	Adaptive Immune System	0	0.652595
ALOX15	NF2 cluster	CD209	Adaptive Immune System	1.44411e-07	0.361415
ALOX15	NF2 cluster	CD22	Adaptive Immune System	0	0.676483
ALOX15	NF2 cluster	CD226	Adaptive Immune System	0	0.604452
ALOX15	NF2 cluster	CD247	Adaptive Immune System	7.29081e-07	0.341418
ALOX15	NF2 cluster	CD27	Cytokine Signaling in Immune system	1.62208e-12	0.466181
ALOX15	NF2 cluster	CD274	Adaptive Immune System	0	0.504626
ALOX15	NF2 cluster	CD28	Adaptive Immune System	0	0.725281
ALOX15	NF2 cluster	CD300A	Adaptive Immune System	0	0.512651
ALOX15	NF2 cluster	CD300C	Adaptive Immune System	0	0.665519
ALOX15	NF2 cluster	CD300E	Adaptive Immune System	0	0.629066
ALOX15	NF2 cluster	CD300LB	Adaptive Immune System	0	0.630835
ALOX15	NF2 cluster	CD300LD	Adaptive Immune System	0	0.620649
ALOX15	NF2 cluster	CD300LF	Adaptive Immune System	0	0.541713
ALOX15	NF2 cluster	CD300LG	Adaptive Immune System	3.63337e-10	0.425424
ALOX15	NF2 cluster	CD33	Adaptive Immune System	0	0.500937
ALOX15	NF2 cluster	CD34	Adaptive Immune System	0.0130667	-0.174108
ALOX15	NF2 cluster	CD36	Adaptive Immune System	0.00977652	0.181153
ALOX15	NF2 cluster	CD3D	Adaptive Immune System	0	0.618214
ALOX15	NF2 cluster	CD3E	Adaptive Immune System	0	0.490507
ALOX15	NF2 cluster	CD3G	Adaptive Immune System	0	0.684515
ALOX15	NF2 cluster	CD4	Adaptive Immune System	3.2355e-10	0.426519
ALOX15	NF2 cluster	CD40	Adaptive Immune System	0	0.596316
ALOX15	NF2 cluster	CD40LG	Adaptive Immune System	0	0.603731
ALOX15	NF2 cluster	CD44	Cytokine Signaling in Immune system	0.00463265	-0.198281
ALOX15	NF2 cluster	CD46	Innate Immune System	0	-0.674353
ALOX15	NF2 cluster	CD47	Innate Immune System	0	-0.526715
ALOX15	NF2 cluster	CD53	Innate Immune System	0.00130887	0.224571
ALOX15	NF2 cluster	CD55	Innate Immune System	1.33225e-06	-0.33362
ALOX15	NF2 cluster	CD58	Innate Immune System	0	-0.586303
ALOX15	NF2 cluster	CD59	Innate Immune System	1.06076e-11	-0.455216
ALOX15	NF2 cluster	CD63	Innate Immune System	1.87612e-07	-0.35827
ALOX15	NF2 cluster	CD70	Cytokine Signaling in Immune system	0	0.6142
ALOX15	NF2 cluster	CD74	Adaptive Immune System	7.81695e-05	-0.274604
ALOX15	NF2 cluster	CD79A	Adaptive Immune System	0	0.672673
ALOX15	NF2 cluster	CD79B	Adaptive Immune System	1.20485e-09	0.413766
ALOX15	NF2 cluster	CD80	Adaptive Immune System	0	0.578915
ALOX15	NF2 cluster	CD81	Adaptive Immune System	7.14512e-09	-0.395378
ALOX15	NF2 cluster	CD86	Adaptive Immune System	0	0.572012
ALOX15	NF2 cluster	CD8A	Adaptive Immune System	0	0.616013
ALOX15	NF2 cluster	CD8B	Adaptive Immune System	0	0.789869
ALOX15	NF2 cluster	CD93	Innate Immune System	0	-0.568577
ALOX15	NF2 cluster	CD96	Adaptive Immune System	0	0.581347
ALOX15	NF2 cluster	CD99	Adaptive Immune System	0.000224771	-0.256981
ALOX15	NF2 cluster	CDA	Innate Immune System	7.05376e-07	0.34184
ALOX15	NF2 cluster	CDC16	Adaptive Immune System	0	-0.64861
ALOX15	NF2 cluster	CDC20	Adaptive Immune System	1.03779e-05	0.3054
ALOX15	NF2 cluster	CDC23	Adaptive Immune System	0	-0.490723
ALOX15	NF2 cluster	CDC26	Adaptive Immune System	0	-0.539572
ALOX15	NF2 cluster	CDC27	Adaptive Immune System	0	0.526703
ALOX15	NF2 cluster	CDC34	Adaptive Immune System	0.0005651	-0.24055
ALOX15	NF2 cluster	CDH1	Adaptive Immune System	0	-0.533163
ALOX15	NF2 cluster	CDKN1B	Adaptive Immune System	0	-0.621274
ALOX15	NF2 cluster	CEACAM1	Innate Immune System	5.12042e-07	-0.345896
ALOX15	NF2 cluster	CEACAM3	Innate Immune System	0	0.603295
ALOX15	NF2 cluster	CEACAM6	Innate Immune System	0	0.690847
ALOX15	NF2 cluster	CEBPD	Cytokine Signaling in Immune system	0	-0.477798
ALOX15	NF2 cluster	CENPE	Adaptive Immune System	0	0.714432
ALOX15	NF2 cluster	CEP290	Innate Immune System	4.44338e-07	-0.347675
ALOX15	NF2 cluster	CFD	Innate Immune System	0.000698145	-0.236625
ALOX15	NF2 cluster	CFL1	Innate Immune System	0	-0.492816
ALOX15	NF2 cluster	CHGA	Innate Immune System	0	0.690433
ALOX15	NF2 cluster	CHIT1	Innate Immune System	0	0.667204
ALOX15	NF2 cluster	CHUK	Adaptive Immune System	3.34621e-05	-0.287965
ALOX15	NF2 cluster	CIITA	Cytokine Signaling in Immune system	0	0.51859
ALOX15	NF2 cluster	CISH	Cytokine Signaling in Immune system	0.017569	-0.166659
ALOX15	NF2 cluster	CKAP4	Innate Immune System	4.57248e-13	-0.470464
ALOX15	NF2 cluster	CLCF1	Cytokine Signaling in Immune system	1.2651e-06	-0.334297
ALOX15	NF2 cluster	CLEC10A	Innate Immune System	0	0.770678
ALOX15	NF2 cluster	CLEC12A	Innate Immune System	0	0.800526
ALOX15	NF2 cluster	CLEC2B	Adaptive Immune System	3.71794e-09	0.402271
ALOX15	NF2 cluster	CLEC4A	Innate Immune System	0	0.543965
ALOX15	NF2 cluster	CLEC4C	Innate Immune System	0	0.779126
ALOX15	NF2 cluster	CLEC4D	Innate Immune System	9.08471e-05	0.272167
ALOX15	NF2 cluster	CLEC4E	Innate Immune System	0	0.633764
ALOX15	NF2 cluster	CLEC5A	Innate Immune System	0	0.487544
ALOX15	NF2 cluster	CLEC6A	Innate Immune System	0	0.6262
ALOX15	NF2 cluster	CLEC7A	Innate Immune System	0	0.619779
ALOX15	NF2 cluster	CLTA	Adaptive Immune System	2.54375e-09	-0.406199
ALOX15	NF2 cluster	CLTC	Adaptive Immune System	3.49554e-12	-0.4623
ALOX15	NF2 cluster	CLU	Innate Immune System	0	0.729813
ALOX15	NF2 cluster	CMTM6	Innate Immune System	0	-0.634843
ALOX15	NF2 cluster	CNKSR1	Cytokine Signaling in Immune system	1.85642e-11	0.451115
ALOX15	NF2 cluster	CNKSR2	Cytokine Signaling in Immune system	0	0.635979
ALOX15	NF2 cluster	CNN2	Innate Immune System	0.000168431	-0.261914
ALOX15	NF2 cluster	CNTF	Cytokine Signaling in Immune system	0	0.519723
ALOX15	NF2 cluster	CNTFR	Cytokine Signaling in Immune system	0	0.635092
ALOX15	NF2 cluster	COL17A1	Adaptive Immune System	0	0.713934
ALOX15	NF2 cluster	COL1A2	Adaptive Immune System	1.84054e-06	-0.329354
ALOX15	NF2 cluster	COL2A1	Adaptive Immune System	0	0.69185
ALOX15	NF2 cluster	COL3A1	Adaptive Immune System	1.19863e-09	-0.413817
ALOX15	NF2 cluster	COLEC11	Innate Immune System	0.00655116	0.190503
ALOX15	NF2 cluster	COMMD3	Innate Immune System	0	-0.517929
ALOX15	NF2 cluster	COMMD9	Innate Immune System	4.36538e-09	-0.400593
ALOX15	NF2 cluster	COPB1	Innate Immune System	0	-0.67799
ALOX15	NF2 cluster	CPNE1	Innate Immune System	0.00396188	-0.201704
ALOX15	NF2 cluster	CPNE3	Innate Immune System	0	-0.662467
ALOX15	NF2 cluster	CPPED1	Innate Immune System	5.84823e-05	0.279248
ALOX15	NF2 cluster	CR1	Innate Immune System	0	0.789925
ALOX15	NF2 cluster	CR2	Innate Immune System	3.22265e-09	0.403757
ALOX15	NF2 cluster	CRCP	Innate Immune System	0.00260865	0.2106
ALOX15	NF2 cluster	CREBBP	Innate Immune System	0	-0.544336
ALOX15	NF2 cluster	CREG1	Innate Immune System	0.00101382	-0.229543
ALOX15	NF2 cluster	CRISP3	Innate Immune System	0	0.610604
ALOX15	NF2 cluster	CRISPLD2	Innate Immune System	1.01561e-07	-0.365594
ALOX15	NF2 cluster	CRK	Cytokine Signaling in Immune system	4.55682e-09	-0.400142
ALOX15	NF2 cluster	CRKL	Cytokine Signaling in Immune system	0	-0.497832
ALOX15	NF2 cluster	CRLF1	Cytokine Signaling in Immune system	0	0.537804
ALOX15	NF2 cluster	CRTAM	Adaptive Immune System	0	0.64257
ALOX15	NF2 cluster	CSF1	Cytokine Signaling in Immune system	0	0.744697
ALOX15	NF2 cluster	CSF1R	Cytokine Signaling in Immune system	0.00832004	-0.18497
ALOX15	NF2 cluster	CSF2	Cytokine Signaling in Immune system	0	0.724716
ALOX15	NF2 cluster	CSF2RB	Cytokine Signaling in Immune system	0	0.63707
ALOX15	NF2 cluster	CSF3	Cytokine Signaling in Immune system	0	0.739371
ALOX15	NF2 cluster	CSF3R	Cytokine Signaling in Immune system	0	0.606052
ALOX15	NF2 cluster	CSK	Adaptive Immune System	0	-0.538653
ALOX15	NF2 cluster	CSNK2B	Innate Immune System	2.90641e-09	-0.404826
ALOX15	NF2 cluster	CST3	Innate Immune System	0	-0.482512
ALOX15	NF2 cluster	CSTB	Innate Immune System	1.00463e-08	-0.391716
ALOX15	NF2 cluster	CTLA4	Adaptive Immune System	0	0.532691
ALOX15	NF2 cluster	CTNNB1	Innate Immune System	1.40733e-08	0.388048
ALOX15	NF2 cluster	CTSC	Adaptive Immune System	1.0025e-06	-0.337324
ALOX15	NF2 cluster	CTSD	Adaptive Immune System	2.02681e-08	-0.384027
ALOX15	NF2 cluster	CTSE	Adaptive Immune System	0	0.806024
ALOX15	NF2 cluster	CTSF	Adaptive Immune System	7.82644e-08	-0.36865
ALOX15	NF2 cluster	CTSG	Innate Immune System	0	0.565556
ALOX15	NF2 cluster	CTSO	Adaptive Immune System	0	-0.619971
ALOX15	NF2 cluster	CTSS	Adaptive Immune System	4.43458e-09	0.400428
ALOX15	NF2 cluster	CUL1	Adaptive Immune System	0	-0.609189
ALOX15	NF2 cluster	CUL2	Adaptive Immune System	4.77641e-07	-0.34677
ALOX15	NF2 cluster	CUL3	Adaptive Immune System	0	0.54635
ALOX15	NF2 cluster	CUL5	Adaptive Immune System	0	-0.616924
ALOX15	NF2 cluster	CUL7	Adaptive Immune System	2.30993e-11	0.449434
ALOX15	NF2 cluster	CXADR	Adaptive Immune System	0	-0.535283
ALOX15	NF2 cluster	CXCL1	Cytokine Signaling in Immune system	0.00489273	-0.197073
ALOX15	NF2 cluster	CXCL10	Cytokine Signaling in Immune system	0.0388476	0.145175
ALOX15	NF2 cluster	CXCL2	Cytokine Signaling in Immune system	0.000177302	-0.261044
ALOX15	NF2 cluster	CXCR1	Innate Immune System	0	0.520456
ALOX15	NF2 cluster	CYB5R3	Innate Immune System	0	-0.593415
ALOX15	NF2 cluster	CYBA	Adaptive Immune System	0.0322686	-0.15042
ALOX15	NF2 cluster	CYBB	Adaptive Immune System	2.52051e-10	0.428854
ALOX15	NF2 cluster	CYFIP1	Innate Immune System	8.23552e-08	-0.368055
ALOX15	NF2 cluster	CYFIP2	Innate Immune System	6.57082e-05	-0.277393
ALOX15	NF2 cluster	CYLD	Innate Immune System	0	0.555069
ALOX15	NF2 cluster	DAB2IP	Cytokine Signaling in Immune system	0	0.524239
ALOX15	NF2 cluster	DBNL	Innate Immune System	8.22308e-13	-0.468809
ALOX15	NF2 cluster	DCTN1	Adaptive Immune System	3.27272e-12	-0.462668
ALOX15	NF2 cluster	DCTN2	Adaptive Immune System	0	-0.590442
ALOX15	NF2 cluster	DCTN3	Adaptive Immune System	3.74012e-05	-0.286249
ALOX15	NF2 cluster	DCTN4	Adaptive Immune System	0	-0.546927
ALOX15	NF2 cluster	DCTN5	Adaptive Immune System	7.70044e-09	-0.394578
ALOX15	NF2 cluster	DCTN6	Adaptive Immune System	0	-0.511254
ALOX15	NF2 cluster	DDOST	Innate Immune System	0	-0.589962
ALOX15	NF2 cluster	DDX3X	Innate Immune System	0	-0.62102
ALOX15	NF2 cluster	DDX41	Innate Immune System	7.89337e-07	-0.340402
ALOX15	NF2 cluster	DDX58	Cytokine Signaling in Immune system	8.96782e-05	0.272378
ALOX15	NF2 cluster	DEFA1	Innate Immune System	2.8753e-10	0.427626
ALOX15	NF2 cluster	DEFA4	Innate Immune System	0	0.611678
ALOX15	NF2 cluster	DEFA5	Innate Immune System	0	0.713574
ALOX15	NF2 cluster	DEFA6	Innate Immune System	0	0.634515
ALOX15	NF2 cluster	DEFB1	Innate Immune System	0.0287777	-0.153584
ALOX15	NF2 cluster	DEFB124	Innate Immune System	0	0.564257
ALOX15	NF2 cluster	DEFB126	Innate Immune System	0	0.548892
ALOX15	NF2 cluster	DEFB132	Innate Immune System	0	0.703797
ALOX15	NF2 cluster	DEFB133	Innate Immune System	0	0.643553
ALOX15	NF2 cluster	DEFB134	Innate Immune System	0	0.561566
ALOX15	NF2 cluster	DEGS1	Innate Immune System	0	-0.62859
ALOX15	NF2 cluster	DERA	Innate Immune System	4.77975e-10	-0.422812
ALOX15	NF2 cluster	DGAT1	Innate Immune System	0.00928902	-0.182371
ALOX15	NF2 cluster	DHX36	DEx/H-box helicases activate type I IFN and inflammatory cytokines production	0	-0.753317
ALOX15	NF2 cluster	DHX58	Innate Immune System	0.0299856	-0.152454
ALOX15	NF2 cluster	DHX9	DEx/H-box helicases activate type I IFN and inflammatory cytokines production	2.59417e-08	0.381276
ALOX15	NF2 cluster	DIAPH1	Innate Immune System	0.000144503	-0.264496
ALOX15	NF2 cluster	DLG4	Cytokine Signaling in Immune system	1.97855e-07	0.357628
ALOX15	NF2 cluster	DNAJC13	Innate Immune System	0.038943	0.145105
ALOX15	NF2 cluster	DNAJC3	Innate Immune System	1.10722e-07	0.364574
ALOX15	NF2 cluster	DNASE1L1	Innate Immune System	0.0239661	0.158535
ALOX15	NF2 cluster	DNM1	Adaptive Immune System	9.46102e-10	0.416166
ALOX15	NF2 cluster	DNM2	Adaptive Immune System	0.00199679	-0.216115
ALOX15	NF2 cluster	DOCK1	Innate Immune System	0	-0.522195
ALOX15	NF2 cluster	DOCK2	Innate Immune System	0.00676562	0.189766
ALOX15	NF2 cluster	DOK3	Innate Immune System	0	0.572945
ALOX15	NF2 cluster	DPP7	Innate Immune System	0.00410983	0.200906
ALOX15	NF2 cluster	DSC1	Innate Immune System	0	0.762164
ALOX15	NF2 cluster	DSG1	Innate Immune System	0	0.481357
ALOX15	NF2 cluster	DTX3L	Adaptive Immune System	0	0.566161
ALOX15	NF2 cluster	DTX4	Innate Immune System	0	0.673811
ALOX15	NF2 cluster	DUSP1	Cytokine Signaling in Immune system	7.35929e-09	-0.395063
ALOX15	NF2 cluster	DUSP10	Cytokine Signaling in Immune system	0	0.601249
ALOX15	NF2 cluster	DUSP16	Cytokine Signaling in Immune system	0.0183813	0.165497
ALOX15	NF2 cluster	DUSP3	Cytokine Signaling in Immune system	0	-0.477596
ALOX15	NF2 cluster	DUSP4	Cytokine Signaling in Immune system	0	0.717566
ALOX15	NF2 cluster	DUSP5	Cytokine Signaling in Immune system	5.71255e-06	-0.313894
ALOX15	NF2 cluster	DUSP6	Cytokine Signaling in Immune system	0	-0.520007
ALOX15	NF2 cluster	DUSP7	Cytokine Signaling in Immune system	0	0.652308
ALOX15	NF2 cluster	DUSP9	Cytokine Signaling in Immune system	0.0179691	-0.16608
ALOX15	NF2 cluster	DYNC1H1	Adaptive Immune System	0	-0.623286
ALOX15	NF2 cluster	DYNC1I1	Adaptive Immune System	0	0.481749
ALOX15	NF2 cluster	DYNC1I2	Adaptive Immune System	0	-0.579244
ALOX15	NF2 cluster	DYNC1LI1	Adaptive Immune System	0.023408	-0.159163
ALOX15	NF2 cluster	DYNC1LI2	Adaptive Immune System	0	-0.508535
ALOX15	NF2 cluster	DYNLL1	Adaptive Immune System	1.21197e-11	-0.454268
ALOX15	NF2 cluster	DYNLL2	Adaptive Immune System	0.0070125	-0.188942
ALOX15	NF2 cluster	DYNLT1	Innate Immune System	1.28374e-10	-0.43501
ALOX15	NF2 cluster	DZIP3	Adaptive Immune System	0	0.600473
ALOX15	NF2 cluster	EBI3	Cytokine Signaling in Immune system	2.86549e-08	0.38016
ALOX15	NF2 cluster	ECSIT	Innate Immune System	0.0329303	0.149853
ALOX15	NF2 cluster	EDA	Cytokine Signaling in Immune system	0	0.751042
ALOX15	NF2 cluster	EDA2R	Cytokine Signaling in Immune system	0	0.653689
ALOX15	NF2 cluster	EDAR	Cytokine Signaling in Immune system	1.07044e-10	0.436626
ALOX15	NF2 cluster	EDARADD	Cytokine Signaling in Immune system	0	0.686706
ALOX15	NF2 cluster	EEA1	Innate Immune System	0.000567703	0.240465
ALOX15	NF2 cluster	EEF1A1	Innate Immune System	0	-0.489281
ALOX15	NF2 cluster	EEF2	Innate Immune System	0	-0.558527
ALOX15	NF2 cluster	EGF	Adaptive Immune System	2.17479e-10	-0.43022
ALOX15	NF2 cluster	EGFR	Adaptive Immune System	3.08297e-08	0.379336
ALOX15	NF2 cluster	EGR1	Cytokine Signaling in Immune system	7.15766e-07	-0.341653
ALOX15	NF2 cluster	EIF2AK2	Cytokine Signaling in Immune system	0	-0.489669
ALOX15	NF2 cluster	EIF4A1	Cytokine Signaling in Immune system	0	-0.486156
ALOX15	NF2 cluster	EIF4A2	Cytokine Signaling in Immune system	0	-0.522479
ALOX15	NF2 cluster	EIF4A3	Cytokine Signaling in Immune system	0	-0.542919
ALOX15	NF2 cluster	EIF4E	Cytokine Signaling in Immune system	0	0.565005
ALOX15	NF2 cluster	EIF4E2	Cytokine Signaling in Immune system	4.74274e-09	-0.399722
ALOX15	NF2 cluster	EIF4E3	Cytokine Signaling in Immune system	1.26677e-10	-0.435129
ALOX15	NF2 cluster	EIF4G2	Cytokine Signaling in Immune system	0	-0.693115
ALOX15	NF2 cluster	EIF4G3	Cytokine Signaling in Immune system	1.80941e-05	-0.297256
ALOX15	NF2 cluster	ELANE	Innate Immune System	0	0.672886
ALOX15	NF2 cluster	ELK1	Cytokine Signaling in Immune system	0	-0.522058
ALOX15	NF2 cluster	ELMO1	Innate Immune System	0	0.586842
ALOX15	NF2 cluster	ENAH	Adaptive Immune System	0	0.565188
ALOX15	NF2 cluster	ENPP4	Innate Immune System	0	-0.552044
ALOX15	NF2 cluster	EP300	Innate Immune System	6.14099e-06	-0.312878
ALOX15	NF2 cluster	EPX	Innate Immune System	9.18701e-11	0.437972
ALOX15	NF2 cluster	ERAP1	Adaptive Immune System	0	0.603916
ALOX15	NF2 cluster	ERAP2	Adaptive Immune System	0.0225823	-0.160117
ALOX15	NF2 cluster	ERBB2	Adaptive Immune System	0.0164918	-0.168274
ALOX15	NF2 cluster	ERBB4	Adaptive Immune System	0	0.59448
ALOX15	NF2 cluster	EREG	Adaptive Immune System	0	0.489554
ALOX15	NF2 cluster	ERP44	Innate Immune System	0	0.602159
ALOX15	NF2 cluster	EVL	Adaptive Immune System	9.47976e-05	-0.271472
ALOX15	NF2 cluster	F13A1	Cytokine Signaling in Immune system	0.000734139	-0.235683
ALOX15	NF2 cluster	FABP5	Innate Immune System	2.86136e-06	0.323428
ALOX15	NF2 cluster	FADD	Innate Immune System	3.39177e-09	-0.403227
ALOX15	NF2 cluster	FAF2	Innate Immune System	0	-0.576121
ALOX15	NF2 cluster	FASLG	Cytokine Signaling in Immune system	0	0.560914
ALOX15	NF2 cluster	FBXL12	Adaptive Immune System	3.12217e-05	-0.289028
ALOX15	NF2 cluster	FBXL13	Adaptive Immune System	0	0.652176
ALOX15	NF2 cluster	FBXL14	Adaptive Immune System	0	0.521664
ALOX15	NF2 cluster	FBXL15	Adaptive Immune System	2.77089e-10	-0.427972
ALOX15	NF2 cluster	FBXL18	Adaptive Immune System	0.00596079	0.19265
ALOX15	NF2 cluster	FBXL19	Adaptive Immune System	1.24391e-09	0.413447
ALOX15	NF2 cluster	FBXL20	Adaptive Immune System	2.66062e-09	0.405737
ALOX15	NF2 cluster	FBXL22	Adaptive Immune System	0	0.607704
ALOX15	NF2 cluster	FBXL3	Adaptive Immune System	2.93149e-07	-0.352832
ALOX15	NF2 cluster	FBXL4	Adaptive Immune System	0	0.570747
ALOX15	NF2 cluster	FBXL7	Adaptive Immune System	0.00547534	0.194564
ALOX15	NF2 cluster	FBXL8	Adaptive Immune System	4.32144e-06	0.31778
ALOX15	NF2 cluster	FBXO10	Adaptive Immune System	0	0.709355
ALOX15	NF2 cluster	FBXO11	Adaptive Immune System	0	-0.59627
ALOX15	NF2 cluster	FBXO17	Adaptive Immune System	1.47254e-05	0.300302
ALOX15	NF2 cluster	FBXO21	Adaptive Immune System	0.00108792	-0.22818
ALOX15	NF2 cluster	FBXO22	Adaptive Immune System	0.000448816	0.244758
ALOX15	NF2 cluster	FBXO27	Adaptive Immune System	0	0.478574
ALOX15	NF2 cluster	FBXO30	Adaptive Immune System	0	-0.571665
ALOX15	NF2 cluster	FBXO31	Adaptive Immune System	0	-0.475157
ALOX15	NF2 cluster	FBXO40	Adaptive Immune System	0	0.568106
ALOX15	NF2 cluster	FBXO41	Adaptive Immune System	0	0.586808
ALOX15	NF2 cluster	FBXO7	Adaptive Immune System	0.019442	-0.164045
ALOX15	NF2 cluster	FBXO9	Adaptive Immune System	0	0.69093
ALOX15	NF2 cluster	FBXW10	Adaptive Immune System	0	0.521276
ALOX15	NF2 cluster	FBXW12	Adaptive Immune System	0	0.738952
ALOX15	NF2 cluster	FBXW4	Adaptive Immune System	2.27869e-05	-0.293808
ALOX15	NF2 cluster	FBXW5	Adaptive Immune System	3.54821e-05	0.287063
ALOX15	NF2 cluster	FBXW7	Adaptive Immune System	0.0055228	0.19437
ALOX15	NF2 cluster	FBXW8	Adaptive Immune System	0	0.743923
ALOX15	NF2 cluster	FBXW9	Adaptive Immune System	0.00134131	-0.22409
ALOX15	NF2 cluster	FCER1A	Innate Immune System	5.70554e-06	0.313911
ALOX15	NF2 cluster	FCER2	Cytokine Signaling in Immune system	0	0.596218
ALOX15	NF2 cluster	FCGR1A	Adaptive Immune System	3.15687e-05	0.288859
ALOX15	NF2 cluster	FCGR1B	Adaptive Immune System	0.00102428	0.229345
ALOX15	NF2 cluster	FCGR2A	Innate Immune System	3.06341e-08	0.379408
ALOX15	NF2 cluster	FCGR2B	Adaptive Immune System	0	0.519585
ALOX15	NF2 cluster	FCGR3A	Adaptive Immune System	0.00372884	0.203016
ALOX15	NF2 cluster	FCGR3B	Innate Immune System	0.000400148	0.246828
ALOX15	NF2 cluster	FCN1	Innate Immune System	2.11124e-05	0.294954
ALOX15	NF2 cluster	FGF1	Adaptive Immune System	0	0.508369
ALOX15	NF2 cluster	FGF10	Adaptive Immune System	0	0.584587
ALOX15	NF2 cluster	FGF17	Adaptive Immune System	0	0.624269
ALOX15	NF2 cluster	FGF18	Adaptive Immune System	0	0.686766
ALOX15	NF2 cluster	FGF19	Adaptive Immune System	0	0.551316
ALOX15	NF2 cluster	FGF20	Adaptive Immune System	0	0.66837
ALOX15	NF2 cluster	FGF22	Adaptive Immune System	0	0.646464
ALOX15	NF2 cluster	FGF23	Adaptive Immune System	0	0.695406
ALOX15	NF2 cluster	FGF5	Adaptive Immune System	0	0.714393
ALOX15	NF2 cluster	FGF7	Adaptive Immune System	0	0.530763
ALOX15	NF2 cluster	FGF8	Adaptive Immune System	0	0.67178
ALOX15	NF2 cluster	FGF9	Adaptive Immune System	0.0010294	-0.229249
ALOX15	NF2 cluster	FGFR1	Adaptive Immune System	0	0.677189
ALOX15	NF2 cluster	FGFR2	Adaptive Immune System	3.15376e-11	0.446968
ALOX15	NF2 cluster	FGFR3	Adaptive Immune System	2.71411e-05	-0.291164
ALOX15	NF2 cluster	FGL2	Innate Immune System	1.01284e-09	-0.415492
ALOX15	NF2 cluster	FGR	Innate Immune System	0.0475622	0.139279
ALOX15	NF2 cluster	FLG2	Innate Immune System	0	0.710555
ALOX15	NF2 cluster	FLNB	Cytokine Signaling in Immune system	0	-0.488871
ALOX15	NF2 cluster	FLT3	Cytokine Signaling in Immune system	1.44598e-12	0.466681
ALOX15	NF2 cluster	FLT3LG	Cytokine Signaling in Immune system	3.81315e-06	0.319506
ALOX15	NF2 cluster	FN1	Cytokine Signaling in Immune system	0	0.766931
ALOX15	NF2 cluster	FOLR3	Innate Immune System	1.59463e-06	-0.331254
ALOX15	NF2 cluster	FOS	Cytokine Signaling in Immune system	0	-0.496649
ALOX15	NF2 cluster	FOXO1	Adaptive Immune System	1.81881e-08	-0.385226
ALOX15	NF2 cluster	FOXO3	Adaptive Immune System	2.13215e-05	-0.294806
ALOX15	NF2 cluster	FOXO4	Adaptive Immune System	5.00392e-08	-0.373828
ALOX15	NF2 cluster	FPR1	Cytokine Signaling in Immune system	1.83994e-06	0.329358
ALOX15	NF2 cluster	FPR2	Innate Immune System	0	0.71183
ALOX15	NF2 cluster	FRK	Innate Immune System	5.23464e-05	-0.281
ALOX15	NF2 cluster	FRMPD3	Innate Immune System	0	0.492386
ALOX15	NF2 cluster	FRS2	Adaptive Immune System	0	0.697219
ALOX15	NF2 cluster	FRS3	Cytokine Signaling in Immune system	0.0106004	0.179212
ALOX15	NF2 cluster	FSCN1	Cytokine Signaling in Immune system	3.53269e-09	-0.402803
ALOX15	NF2 cluster	FTH1	Innate Immune System	3.6975e-06	-0.319929
ALOX15	NF2 cluster	FTL	Innate Immune System	0.0270226	0.155302
ALOX15	NF2 cluster	FUCA1	Innate Immune System	0	-0.594912
ALOX15	NF2 cluster	FUCA2	Innate Immune System	6.54376e-07	-0.342795
ALOX15	NF2 cluster	FZR1	Adaptive Immune System	0	0.636078
ALOX15	NF2 cluster	GAB1	Adaptive Immune System	0	0.493678
ALOX15	NF2 cluster	GAB2	Cytokine Signaling in Immune system	7.8159e-10	0.418045
ALOX15	NF2 cluster	GAN	Adaptive Immune System	0	0.653115
ALOX15	NF2 cluster	GBP1	Cytokine Signaling in Immune system	3.75117e-06	-0.319731
ALOX15	NF2 cluster	GBP3	Cytokine Signaling in Immune system	0.00278178	-0.209255
ALOX15	NF2 cluster	GBP4	Cytokine Signaling in Immune system	0.00698327	-0.189038
ALOX15	NF2 cluster	GBP5	Cytokine Signaling in Immune system	0	0.507653
ALOX15	NF2 cluster	GBP6	Cytokine Signaling in Immune system	0	0.725737
ALOX15	NF2 cluster	GCA	Innate Immune System	0	-0.55873
ALOX15	NF2 cluster	GDI2	Innate Immune System	0	-0.650231
ALOX15	NF2 cluster	GDNF	Cytokine Signaling in Immune system	0	0.718799
ALOX15	NF2 cluster	GFRA1	Cytokine Signaling in Immune system	0	0.652681
ALOX15	NF2 cluster	GFRA3	Cytokine Signaling in Immune system	0	0.636268
ALOX15	NF2 cluster	GGH	Innate Immune System	0.000663227	-0.237584
ALOX15	NF2 cluster	GH1	Cytokine Signaling in Immune system	0	0.721685
ALOX15	NF2 cluster	GH2	Cytokine Signaling in Immune system	0	0.794473
ALOX15	NF2 cluster	GHDC	Innate Immune System	3.16319e-07	-0.351895
ALOX15	NF2 cluster	GLA	Innate Immune System	0.00291949	-0.208238
ALOX15	NF2 cluster	GLB1	Innate Immune System	1.39325e-11	-0.453256
ALOX15	NF2 cluster	GLIPR1	Innate Immune System	0.00670281	0.189979
ALOX15	NF2 cluster	GM2A	Innate Immune System	5.07254e-08	0.373671
ALOX15	NF2 cluster	GMFG	Innate Immune System	0.000231783	-0.25645
ALOX15	NF2 cluster	GNLY	Innate Immune System	0	0.715951
ALOX15	NF2 cluster	GNS	Innate Immune System	5.62839e-06	-0.314102
ALOX15	NF2 cluster	GPI	Innate Immune System	1.64918e-06	-0.33081
ALOX15	NF2 cluster	GPR84	Innate Immune System	0	0.557802
ALOX15	NF2 cluster	GRAP2	Adaptive Immune System	0	0.589954
ALOX15	NF2 cluster	GRIN1	Cytokine Signaling in Immune system	0	0.78651
ALOX15	NF2 cluster	GRIN2A	Cytokine Signaling in Immune system	0	0.617667
ALOX15	NF2 cluster	GRIN2B	Cytokine Signaling in Immune system	0	0.649955
ALOX15	NF2 cluster	GRIN2D	Cytokine Signaling in Immune system	0	0.588606
ALOX15	NF2 cluster	GRN	Innate Immune System	0.000198722	-0.259098
ALOX15	NF2 cluster	GSDMD	Innate Immune System	0.00372612	-0.203032
ALOX15	NF2 cluster	GSK3A	Adaptive Immune System	0	0.515014
ALOX15	NF2 cluster	GSTP1	Innate Immune System	0	-0.479976
ALOX15	NF2 cluster	GUSB	Innate Immune System	6.31872e-06	-0.312477
ALOX15	NF2 cluster	GYG1	Innate Immune System	0	-0.645336
ALOX15	NF2 cluster	GZMM	Innate Immune System	0	0.672963
ALOX15	NF2 cluster	HBEGF	Adaptive Immune System	2.62541e-07	-0.354185
ALOX15	NF2 cluster	HCK	Cytokine Signaling in Immune system	6.46314e-13	0.469555
ALOX15	NF2 cluster	HCST	Adaptive Immune System	0.00168512	0.219549
ALOX15	NF2 cluster	HEBP2	Innate Immune System	0	-0.658787
ALOX15	NF2 cluster	HECTD1	Adaptive Immune System	0	-0.670938
ALOX15	NF2 cluster	HECTD2	Adaptive Immune System	0.00565442	0.193841
ALOX15	NF2 cluster	HERC1	Adaptive Immune System	5.49448e-06	-0.314439
ALOX15	NF2 cluster	HERC2	Adaptive Immune System	1.70351e-07	-0.359434
ALOX15	NF2 cluster	HERC3	Adaptive Immune System	0.00400105	-0.20149
ALOX15	NF2 cluster	HERC4	Adaptive Immune System	1.08442e-08	-0.390888
ALOX15	NF2 cluster	HERC5	Adaptive Immune System	3.11134e-08	-0.379233
ALOX15	NF2 cluster	HERC6	Adaptive Immune System	1.30666e-12	-0.467102
ALOX15	NF2 cluster	HEXB	Innate Immune System	0	-0.500131
ALOX15	NF2 cluster	HGF	Adaptive Immune System	0	0.508581
ALOX15	NF2 cluster	HGSNAT	Innate Immune System	0	0.691915
ALOX15	NF2 cluster	HIF1A	Cytokine Signaling in Immune system	2.13521e-10	-0.430389
ALOX15	NF2 cluster	HIST1H3B	Cytokine Signaling in Immune system	0	0.672857
ALOX15	NF2 cluster	HIST1H3C	Cytokine Signaling in Immune system	0	0.580069
ALOX15	NF2 cluster	HIST1H3D	Cytokine Signaling in Immune system	0.0200934	0.163187
ALOX15	NF2 cluster	HIST1H3E	Cytokine Signaling in Immune system	1.82579e-10	0.431825
ALOX15	NF2 cluster	HIST1H3F	Cytokine Signaling in Immune system	9.57433e-10	0.416048
ALOX15	NF2 cluster	HIST1H3I	Cytokine Signaling in Immune system	0	0.574815
ALOX15	NF2 cluster	HIST1H3J	Cytokine Signaling in Immune system	0	0.608973
ALOX15	NF2 cluster	HIST2H3C	Cytokine Signaling in Immune system	0	0.578839
ALOX15	NF2 cluster	HK3	Innate Immune System	0	0.724989
ALOX15	NF2 cluster	HLA-A	Adaptive Immune System	1.75516e-11	-0.451539
ALOX15	NF2 cluster	HLA-B	Adaptive Immune System	0	-0.526322
ALOX15	NF2 cluster	HLA-DMB	Adaptive Immune System	3.70645e-07	-0.349934
ALOX15	NF2 cluster	HLA-DOA	Adaptive Immune System	0.0452487	-0.14075
ALOX15	NF2 cluster	HLA-DOB	Adaptive Immune System	0	0.52204
ALOX15	NF2 cluster	HLA-DPA1	Adaptive Immune System	9.26922e-09	-0.392585
ALOX15	NF2 cluster	HLA-DQA1	Adaptive Immune System	1.18687e-06	-0.33513
ALOX15	NF2 cluster	HLA-DQA2	Adaptive Immune System	0	0.604552
ALOX15	NF2 cluster	HLA-DQB2	Adaptive Immune System	0	0.69934
ALOX15	NF2 cluster	HLA-DRA	Adaptive Immune System	0.000170367	-0.261721
ALOX15	NF2 cluster	HLA-DRB5	Adaptive Immune System	4.39445e-05	0.283745
ALOX15	NF2 cluster	HLA-F	Adaptive Immune System	4.07327e-08	-0.37618
ALOX15	NF2 cluster	HLA-G	Adaptive Immune System	0	-0.475045
ALOX15	NF2 cluster	HMGB1	DEx/H-box helicases activate type I IFN and inflammatory cytokines production	2.08133e-10	-0.430624
ALOX15	NF2 cluster	HMHA1	Innate Immune System	0	0.487105
ALOX15	NF2 cluster	HMOX1	Cytokine Signaling in Immune system	0.0182082	-0.16574
ALOX15	NF2 cluster	HPSE	Innate Immune System	0	0.529624
ALOX15	NF2 cluster	HRNR	Innate Immune System	0	0.547599
ALOX15	NF2 cluster	HSP90AA1	Cytokine Signaling in Immune system	2.98601e-07	-0.352606
ALOX15	NF2 cluster	HSP90AB1	Inflammasomes	1.81174e-08	-0.385269
ALOX15	NF2 cluster	HSP90B1	Cytokine Signaling in Immune system	2.17606e-06	-0.327119
ALOX15	NF2 cluster	HSPA1A	Innate Immune System	0.000102405	-0.270209
ALOX15	NF2 cluster	HSPA1B	Innate Immune System	0.00790217	-0.186175
ALOX15	NF2 cluster	HSPA5	Adaptive Immune System	8.5301e-07	-0.339407
ALOX15	NF2 cluster	HSPA8	Cytokine Signaling in Immune system	2.19382e-10	-0.430139
ALOX15	NF2 cluster	HTN1	Innate Immune System	0	0.632279
ALOX15	NF2 cluster	HTN3	Innate Immune System	0	0.753247
ALOX15	NF2 cluster	HUWE1	Adaptive Immune System	3.57138e-09	-0.40269
ALOX15	NF2 cluster	HVCN1	Innate Immune System	0	0.696264
ALOX15	NF2 cluster	ICAM2	Adaptive Immune System	3.96122e-07	-0.349108
ALOX15	NF2 cluster	ICAM5	Adaptive Immune System	0	0.715218
ALOX15	NF2 cluster	ICOS	Adaptive Immune System	0	0.609295
ALOX15	NF2 cluster	ICOSLG	Adaptive Immune System	0.0092778	0.182399
ALOX15	NF2 cluster	IER3	Adaptive Immune System	3.23916e-05	-0.288464
ALOX15	NF2 cluster	IFI16	Innate Immune System	1.03848e-08	-0.391357
ALOX15	NF2 cluster	IFI35	Cytokine Signaling in Immune system	0.0028999	-0.20838
ALOX15	NF2 cluster	IFI6	Cytokine Signaling in Immune system	0.00316951	-0.206498
ALOX15	NF2 cluster	IFIH1	Innate Immune System	0	-0.539232
ALOX15	NF2 cluster	IFIT1	Cytokine Signaling in Immune system	9.65952e-05	-0.271165
ALOX15	NF2 cluster	IFIT2	Cytokine Signaling in Immune system	1.77657e-08	-0.385486
ALOX15	NF2 cluster	IFIT3	Cytokine Signaling in Immune system	0.00415878	-0.200648
ALOX15	NF2 cluster	IFITM1	Adaptive Immune System	0.00896088	-0.183223
ALOX15	NF2 cluster	IFITM2	Cytokine Signaling in Immune system	0.0297416	-0.152679
ALOX15	NF2 cluster	IFITM3	Cytokine Signaling in Immune system	4.25174e-07	-0.348226
ALOX15	NF2 cluster	IFNA1	Cytokine Signaling in Immune system	0	0.725053
ALOX15	NF2 cluster	IFNA21	Cytokine Signaling in Immune system	0	0.669337
ALOX15	NF2 cluster	IFNA5	Cytokine Signaling in Immune system	0	0.539673
ALOX15	NF2 cluster	IFNAR1	Cytokine Signaling in Immune system	0.0241416	-0.15834
ALOX15	NF2 cluster	IFNAR2	Cytokine Signaling in Immune system	0.00131212	0.224522
ALOX15	NF2 cluster	IFNB1	Cytokine Signaling in Immune system	0	0.598662
ALOX15	NF2 cluster	IFNG	Cytokine Signaling in Immune system	4.07977e-09	0.401301
ALOX15	NF2 cluster	IFNGR1	Cytokine Signaling in Immune system	0	-0.558201
ALOX15	NF2 cluster	IFNGR2	Cytokine Signaling in Immune system	3.6386e-08	-0.377463
ALOX15	NF2 cluster	IGF2R	Innate Immune System	2.56479e-09	-0.406114
ALOX15	NF2 cluster	IKBKE	Innate Immune System	0	0.544197
ALOX15	NF2 cluster	IKBKG	Adaptive Immune System	8.98901e-10	-0.416671
ALOX15	NF2 cluster	IL10RA	Cytokine Signaling in Immune system	4.40939e-10	0.423584
ALOX15	NF2 cluster	IL10RB	Cytokine Signaling in Immune system	0	-0.530049
ALOX15	NF2 cluster	IL11	Cytokine Signaling in Immune system	7.86778e-07	0.340444
ALOX15	NF2 cluster	IL11RA	Cytokine Signaling in Immune system	0.011687	0.176846
ALOX15	NF2 cluster	IL12A	Cytokine Signaling in Immune system	0	0.553569
ALOX15	NF2 cluster	IL12B	Cytokine Signaling in Immune system	0	0.492169
ALOX15	NF2 cluster	IL12RB1	Cytokine Signaling in Immune system	0	0.750004
ALOX15	NF2 cluster	IL12RB2	Cytokine Signaling in Immune system	0	0.763805
ALOX15	NF2 cluster	IL13	Cytokine Signaling in Immune system	0	0.611288
ALOX15	NF2 cluster	IL13RA1	Cytokine Signaling in Immune system	0	-0.523017
ALOX15	NF2 cluster	IL13RA2	Cytokine Signaling in Immune system	0.000190493	0.259821
ALOX15	NF2 cluster	IL15	Cytokine Signaling in Immune system	0	0.569323
ALOX15	NF2 cluster	IL15RA	Cytokine Signaling in Immune system	0	0.655425
ALOX15	NF2 cluster	IL16	Cytokine Signaling in Immune system	0	0.606538
ALOX15	NF2 cluster	IL17C	Cytokine Signaling in Immune system	0	0.603408
ALOX15	NF2 cluster	IL17F	Cytokine Signaling in Immune system	0	0.583886
ALOX15	NF2 cluster	IL17RA	Cytokine Signaling in Immune system	1.53123e-05	0.299727
ALOX15	NF2 cluster	IL17RC	Cytokine Signaling in Immune system	0	0.788083
ALOX15	NF2 cluster	IL17RE	Cytokine Signaling in Immune system	0	0.73075
ALOX15	NF2 cluster	IL18	Cytokine Signaling in Immune system	0.00179054	-0.218327
ALOX15	NF2 cluster	IL18BP	Cytokine Signaling in Immune system	6.05352e-05	0.2787
ALOX15	NF2 cluster	IL18RAP	Cytokine Signaling in Immune system	6.43178e-11	0.441056
ALOX15	NF2 cluster	IL19	Cytokine Signaling in Immune system	0	0.581028
ALOX15	NF2 cluster	IL1A	Cytokine Signaling in Immune system	0	0.560631
ALOX15	NF2 cluster	IL1R1	Cytokine Signaling in Immune system	2.20475e-08	-0.383092
ALOX15	NF2 cluster	IL1RL2	Cytokine Signaling in Immune system	0	0.486704
ALOX15	NF2 cluster	IL1RN	Cytokine Signaling in Immune system	0	0.642091
ALOX15	NF2 cluster	IL2	Cytokine Signaling in Immune system	0	0.700156
ALOX15	NF2 cluster	IL20	Cytokine Signaling in Immune system	0	0.634193
ALOX15	NF2 cluster	IL20RA	Cytokine Signaling in Immune system	1.62838e-12	0.466164
ALOX15	NF2 cluster	IL20RB	Cytokine Signaling in Immune system	0	0.651517
ALOX15	NF2 cluster	IL22	Cytokine Signaling in Immune system	0	0.671012
ALOX15	NF2 cluster	IL22RA1	Cytokine Signaling in Immune system	1.14075e-11	0.454701
ALOX15	NF2 cluster	IL22RA2	Cytokine Signaling in Immune system	0	0.819179
ALOX15	NF2 cluster	IL23R	Cytokine Signaling in Immune system	0	0.663668
ALOX15	NF2 cluster	IL24	Cytokine Signaling in Immune system	0	0.683134
ALOX15	NF2 cluster	IL2RA	Cytokine Signaling in Immune system	0	0.693731
ALOX15	NF2 cluster	IL2RB	Cytokine Signaling in Immune system	9.32337e-11	0.437843
ALOX15	NF2 cluster	IL2RG	Cytokine Signaling in Immune system	0	0.685022
ALOX15	NF2 cluster	IL3	Cytokine Signaling in Immune system	0	0.656574
ALOX15	NF2 cluster	IL31RA	Cytokine Signaling in Immune system	0	0.626563
ALOX15	NF2 cluster	IL33	Cytokine Signaling in Immune system	0	0.479806
ALOX15	NF2 cluster	IL34	Cytokine Signaling in Immune system	0	0.61602
ALOX15	NF2 cluster	IL3RA	Cytokine Signaling in Immune system	4.47734e-06	0.317289
ALOX15	NF2 cluster	IL4	Cytokine Signaling in Immune system	0	0.739978
ALOX15	NF2 cluster	IL5RA	Cytokine Signaling in Immune system	0	0.555891
ALOX15	NF2 cluster	IL6R	Cytokine Signaling in Immune system	0	0.552305
ALOX15	NF2 cluster	IL7	Cytokine Signaling in Immune system	0	0.645586
ALOX15	NF2 cluster	IL7R	Cytokine Signaling in Immune system	3.29476e-09	0.403528
ALOX15	NF2 cluster	IL9R	Cytokine Signaling in Immune system	0	0.708146
ALOX15	NF2 cluster	ILF2	Innate Immune System	0	-0.537468
ALOX15	NF2 cluster	IMPDH1	Innate Immune System	0	0.665606
ALOX15	NF2 cluster	IMPDH2	Innate Immune System	1.26474e-10	-0.435143
ALOX15	NF2 cluster	INPP5D	Adaptive Immune System	0.00193119	0.216795
ALOX15	NF2 cluster	INSR	Adaptive Immune System	1.73361e-06	0.330148
ALOX15	NF2 cluster	IP6K2	Cytokine Signaling in Immune system	0.0107547	-0.178863
ALOX15	NF2 cluster	IQGAP1	Cytokine Signaling in Immune system	0	-0.672998
ALOX15	NF2 cluster	IRAK1	Cytokine Signaling in Immune system	4.01474e-11	-0.445007
ALOX15	NF2 cluster	IRAK3	Cytokine Signaling in Immune system	6.33323e-09	0.396664
ALOX15	NF2 cluster	IRAK4	Cytokine Signaling in Immune system	0.0447844	0.141053
ALOX15	NF2 cluster	IRF2	Cytokine Signaling in Immune system	0	0.518058
ALOX15	NF2 cluster	IRF3	Cytokine Signaling in Immune system	2.40663e-08	-0.382115
ALOX15	NF2 cluster	IRF4	Cytokine Signaling in Immune system	0	0.528941
ALOX15	NF2 cluster	IRF5	Cytokine Signaling in Immune system	1.78775e-10	0.432017
ALOX15	NF2 cluster	IRF6	Cytokine Signaling in Immune system	0.00432097	-0.199812
ALOX15	NF2 cluster	IRF8	Cytokine Signaling in Immune system	0.0385203	-0.145418
ALOX15	NF2 cluster	IRF9	Cytokine Signaling in Immune system	4.37157e-07	-0.347879
ALOX15	NF2 cluster	IRS1	Adaptive Immune System	3.97755e-06	-0.318925
ALOX15	NF2 cluster	IRS2	Adaptive Immune System	0	-0.501885
ALOX15	NF2 cluster	ISG15	Cytokine Signaling in Immune system	0.00388355	-0.202137
ALOX15	NF2 cluster	ITCH	Adaptive Immune System	3.25033e-10	-0.426476
ALOX15	NF2 cluster	ITGA2B	Cytokine Signaling in Immune system	0	0.57762
ALOX15	NF2 cluster	ITGA4	Adaptive Immune System	0	0.500369
ALOX15	NF2 cluster	ITGAL	Adaptive Immune System	0	0.491452
ALOX15	NF2 cluster	ITGAM	Cytokine Signaling in Immune system	1.13934e-05	0.304049
ALOX15	NF2 cluster	ITGAV	Adaptive Immune System	0	-0.530572
ALOX15	NF2 cluster	ITGAX	Cytokine Signaling in Immune system	0	0.68404
ALOX15	NF2 cluster	ITGB1	Adaptive Immune System	3.24836e-08	-0.378747
ALOX15	NF2 cluster	ITGB2	Adaptive Immune System	0.0178492	-0.166253
ALOX15	NF2 cluster	ITGB3	Cytokine Signaling in Immune system	0.0359407	0.147392
ALOX15	NF2 cluster	ITGB5	Adaptive Immune System	1.65204e-06	-0.330787
ALOX15	NF2 cluster	ITGB7	Adaptive Immune System	0.0426567	0.142474
ALOX15	NF2 cluster	ITK	Adaptive Immune System	1.4616e-08	0.387633
ALOX15	NF2 cluster	ITPR1	Adaptive Immune System	0	-0.510536
ALOX15	NF2 cluster	ITPR2	Adaptive Immune System	1.38974e-08	-0.388186
ALOX15	NF2 cluster	ITPR3	Adaptive Immune System	0.00159294	-0.220676
ALOX15	NF2 cluster	JAK1	Cytokine Signaling in Immune system	3.02619e-10	-0.427147
ALOX15	NF2 cluster	JAK2	Cytokine Signaling in Immune system	1.56341e-06	-0.331515
ALOX15	NF2 cluster	JAK3	Cytokine Signaling in Immune system	0	0.620009
ALOX15	NF2 cluster	JUN	Cytokine Signaling in Immune system	1.9766e-09	-0.408778
ALOX15	NF2 cluster	JUNB	Cytokine Signaling in Immune system	1.33383e-10	-0.434667
ALOX15	NF2 cluster	JUP	Innate Immune System	2.75109e-08	-0.380617
ALOX15	NF2 cluster	KBTBD6	Adaptive Immune System	0.0219518	0.160866
ALOX15	NF2 cluster	KBTBD7	Adaptive Immune System	3.41305e-05	-0.287661
ALOX15	NF2 cluster	KCMF1	Innate Immune System	0	0.722286
ALOX15	NF2 cluster	KCNAB2	Innate Immune System	0	0.751524
ALOX15	NF2 cluster	KCTD6	Adaptive Immune System	1.42153e-09	-0.41211
ALOX15	NF2 cluster	KCTD7	Adaptive Immune System	4.45359e-07	0.347646
ALOX15	NF2 cluster	KEAP1	Adaptive Immune System	3.48234e-06	-0.320751
ALOX15	NF2 cluster	KIF11	Adaptive Immune System	0	0.51827
ALOX15	NF2 cluster	KIF15	Adaptive Immune System	0	0.678274
ALOX15	NF2 cluster	KIF18A	Adaptive Immune System	0	0.777528
ALOX15	NF2 cluster	KIF20A	Adaptive Immune System	0	0.591832
ALOX15	NF2 cluster	KIF22	Adaptive Immune System	4.25755e-05	-0.284238
ALOX15	NF2 cluster	KIF23	Adaptive Immune System	0	0.61662
ALOX15	NF2 cluster	KIF26A	Adaptive Immune System	0	0.493185
ALOX15	NF2 cluster	KIF2C	Adaptive Immune System	0	0.521647
ALOX15	NF2 cluster	KIF3A	Adaptive Immune System	4.14696e-06	0.318349
ALOX15	NF2 cluster	KIF3B	Adaptive Immune System	0	-0.585639
ALOX15	NF2 cluster	KIF3C	Adaptive Immune System	9.62309e-10	0.415998
ALOX15	NF2 cluster	KIF4A	Adaptive Immune System	0	0.634893
ALOX15	NF2 cluster	KIF4B	Adaptive Immune System	0	0.636124
ALOX15	NF2 cluster	KIF5A	Adaptive Immune System	0	0.73404
ALOX15	NF2 cluster	KIF5B	Adaptive Immune System	1.37077e-11	-0.453376
ALOX15	NF2 cluster	KIFAP3	Adaptive Immune System	6.32127e-08	-0.371134
ALOX15	NF2 cluster	KIR2DL4	Adaptive Immune System	0	0.694944
ALOX15	NF2 cluster	KIR3DL2	Adaptive Immune System	0	0.684583
ALOX15	NF2 cluster	KIRREL	Adaptive Immune System	0	0.497107
ALOX15	NF2 cluster	KIT	Adaptive Immune System	0.000462224	-0.244224
ALOX15	NF2 cluster	KITLG	Adaptive Immune System	2.38473e-06	-0.325889
ALOX15	NF2 cluster	KL	Adaptive Immune System	0.00693639	-0.189193
ALOX15	NF2 cluster	KLC2	Adaptive Immune System	0	0.705608
ALOX15	NF2 cluster	KLC3	Adaptive Immune System	0	0.633181
ALOX15	NF2 cluster	KLC4	Adaptive Immune System	0	0.580971
ALOX15	NF2 cluster	KLHL11	Adaptive Immune System	0	0.763438
ALOX15	NF2 cluster	KLHL13	Adaptive Immune System	0	-0.478445
ALOX15	NF2 cluster	KLHL2	Adaptive Immune System	0	-0.550698
ALOX15	NF2 cluster	KLHL20	Adaptive Immune System	3.64349e-12	-0.462064
ALOX15	NF2 cluster	KLHL21	Adaptive Immune System	4.09624e-05	-0.284839
ALOX15	NF2 cluster	KLHL22	Adaptive Immune System	0.000211301	-0.258045
ALOX15	NF2 cluster	KLHL25	Adaptive Immune System	0	0.551162
ALOX15	NF2 cluster	KLHL5	Adaptive Immune System	0	-0.500625
ALOX15	NF2 cluster	KLHL9	Adaptive Immune System	0	-0.692071
ALOX15	NF2 cluster	KLRB1	Adaptive Immune System	4.12111e-11	0.444791
ALOX15	NF2 cluster	KLRC1	Adaptive Immune System	0	0.798286
ALOX15	NF2 cluster	KLRC2	Innate Immune System	0	0.775796
ALOX15	NF2 cluster	KLRD1	Adaptive Immune System	0	0.765799
ALOX15	NF2 cluster	KLRF1	Adaptive Immune System	2.84764e-13	0.471426
ALOX15	NF2 cluster	KLRG1	Adaptive Immune System	0	0.700262
ALOX15	NF2 cluster	KLRK1	Adaptive Immune System	0	0.65116
ALOX15	NF2 cluster	KPNA1	Cytokine Signaling in Immune system	0	-0.58216
ALOX15	NF2 cluster	KPNA2	Cytokine Signaling in Immune system	0.0218637	-0.160972
ALOX15	NF2 cluster	KPNA3	Cytokine Signaling in Immune system	0	-0.687136
ALOX15	NF2 cluster	KPNA4	Cytokine Signaling in Immune system	0	-0.537817
ALOX15	NF2 cluster	KPNA5	Cytokine Signaling in Immune system	3.07771e-05	0.289247
ALOX15	NF2 cluster	KPNA7	Cytokine Signaling in Immune system	0	0.663408
ALOX15	NF2 cluster	KPNB1	Cytokine Signaling in Immune system	0	-0.717087
ALOX15	NF2 cluster	KSR1	Cytokine Signaling in Immune system	9.69314e-11	0.437501
ALOX15	NF2 cluster	KSR2	Cytokine Signaling in Immune system	0	0.694789
ALOX15	NF2 cluster	LAG3	Adaptive Immune System	6.82198e-06	0.311395
ALOX15	NF2 cluster	LAIR1	Adaptive Immune System	0	0.568428
ALOX15	NF2 cluster	LAIR2	Adaptive Immune System	0	0.652708
ALOX15	NF2 cluster	LAMA5	Cytokine Signaling in Immune system	1.81038e-09	-0.40967
ALOX15	NF2 cluster	LAMP1	Innate Immune System	1.76574e-05	-0.297619
ALOX15	NF2 cluster	LAMP2	Innate Immune System	0	-0.555986
ALOX15	NF2 cluster	LAT	Adaptive Immune System	0	0.768289
ALOX15	NF2 cluster	LAT2	Innate Immune System	0	0.598772
ALOX15	NF2 cluster	LCK	Adaptive Immune System	0	0.684865
ALOX15	NF2 cluster	LCP2	Adaptive Immune System	0	0.629642
ALOX15	NF2 cluster	LGALS3	Innate Immune System	2.82502e-10	-0.427791
ALOX15	NF2 cluster	LGALS9	Cytokine Signaling in Immune system	1.06162e-11	0.45521
ALOX15	NF2 cluster	LIF	Cytokine Signaling in Immune system	4.32912e-07	0.348
ALOX15	NF2 cluster	LIFR	Cytokine Signaling in Immune system	0	-0.704643
ALOX15	NF2 cluster	LILRA1	Adaptive Immune System	0	0.638297
ALOX15	NF2 cluster	LILRA2	Adaptive Immune System	0	0.502741
ALOX15	NF2 cluster	LILRA4	Adaptive Immune System	0	0.475988
ALOX15	NF2 cluster	LILRA5	Adaptive Immune System	0	0.649657
ALOX15	NF2 cluster	LILRB2	Adaptive Immune System	0	0.78849
ALOX15	NF2 cluster	LILRB4	Adaptive Immune System	0	0.687297
ALOX15	NF2 cluster	LILRB5	Adaptive Immune System	0	0.622164
ALOX15	NF2 cluster	LIMK1	Innate Immune System	0	0.762368
ALOX15	NF2 cluster	LMO7	Adaptive Immune System	0.000219981	0.257353
ALOX15	NF2 cluster	LNPEP	Adaptive Immune System	0	0.732649
ALOX15	NF2 cluster	LONRF1	Adaptive Immune System	0	-0.601351
ALOX15	NF2 cluster	LPCAT1	Innate Immune System	1.60662e-06	-0.331155
ALOX15	NF2 cluster	LRRC41	Adaptive Immune System	0.00157542	-0.220897
ALOX15	NF2 cluster	LRRC7	Innate Immune System	0	0.667436
ALOX15	NF2 cluster	LRRFIP1	Innate Immune System	0.000362729	-0.248585
ALOX15	NF2 cluster	LRSAM1	Adaptive Immune System	0.000384986	0.24752
ALOX15	NF2 cluster	LTA	Cytokine Signaling in Immune system	1.65721e-07	0.359765
ALOX15	NF2 cluster	LTA4H	Innate Immune System	0	-0.635221
ALOX15	NF2 cluster	LTB	Cytokine Signaling in Immune system	0.0161233	0.168848
ALOX15	NF2 cluster	LTBR	Cytokine Signaling in Immune system	0.00022134	-0.257246
ALOX15	NF2 cluster	LTF	Innate Immune System	9.63142e-06	0.306476
ALOX15	NF2 cluster	LY86	Innate Immune System	1.10158e-10	0.436372
ALOX15	NF2 cluster	LY96	Adaptive Immune System	8.6075e-06	-0.308088
ALOX15	NF2 cluster	LYN	Adaptive Immune System	0	-0.486399
ALOX15	NF2 cluster	MAGT1	Innate Immune System	0.000622764	-0.238754
ALOX15	NF2 cluster	MAN2B1	Innate Immune System	0.00346977	0.204565
ALOX15	NF2 cluster	MANBA	Innate Immune System	0.0107349	-0.178908
ALOX15	NF2 cluster	MAOA	Cytokine Signaling in Immune system	3.20931e-05	-0.288606
ALOX15	NF2 cluster	MAP2K1	Cytokine Signaling in Immune system	0	-0.604333
ALOX15	NF2 cluster	MAP2K2	Cytokine Signaling in Immune system	2.45438e-07	-0.355008
ALOX15	NF2 cluster	MAP2K3	Cytokine Signaling in Immune system	3.4249e-11	0.446303
ALOX15	NF2 cluster	MAP2K4	Cytokine Signaling in Immune system	0	-0.599892
ALOX15	NF2 cluster	MAP2K6	Cytokine Signaling in Immune system	0	0.756122
ALOX15	NF2 cluster	MAP2K7	Cytokine Signaling in Immune system	0.0090132	0.183084
ALOX15	NF2 cluster	MAP3K1	Innate Immune System	0	-0.644811
ALOX15	NF2 cluster	MAP3K11	Cytokine Signaling in Immune system	6.74585e-05	-0.276972
ALOX15	NF2 cluster	MAP3K14	Adaptive Immune System	0.000888808	0.232065
ALOX15	NF2 cluster	MAP3K7	Adaptive Immune System	2.07381e-12	-0.465041
ALOX15	NF2 cluster	MAP3K8	Adaptive Immune System	8.7429e-11	-0.438405
ALOX15	NF2 cluster	MAPK1	Adaptive Immune System	0.00014557	0.264373
ALOX15	NF2 cluster	MAPK10	Cytokine Signaling in Immune system	0	0.47891
ALOX15	NF2 cluster	MAPK11	Cytokine Signaling in Immune system	0	0.718617
ALOX15	NF2 cluster	MAPK12	Innate Immune System	0.0082531	0.185159
ALOX15	NF2 cluster	MAPK14	Cytokine Signaling in Immune system	0	0.697097
ALOX15	NF2 cluster	MAPK3	Adaptive Immune System	0	-0.512066
ALOX15	NF2 cluster	MAPK7	Cytokine Signaling in Immune system	2.66188e-10	0.428346
ALOX15	NF2 cluster	MAPK8	Cytokine Signaling in Immune system	0	0.711094
ALOX15	NF2 cluster	MAPK9	Cytokine Signaling in Immune system	1.18606e-07	-0.363759
ALOX15	NF2 cluster	MAPKAPK2	Cytokine Signaling in Immune system	0.00194802	-0.216618
ALOX15	NF2 cluster	MAPKAPK3	Cytokine Signaling in Immune system	1.44576e-05	-0.300572
ALOX15	NF2 cluster	MARK3	Cytokine Signaling in Immune system	0.0093628	0.182183
ALOX15	NF2 cluster	MASP1	Innate Immune System	0	0.783946
ALOX15	NF2 cluster	MCL1	Cytokine Signaling in Immune system	2.72863e-10	-0.428115
ALOX15	NF2 cluster	MDM2	Adaptive Immune System	0	0.793409
ALOX15	NF2 cluster	MEF2A	Cytokine Signaling in Immune system	6.57511e-09	0.396265
ALOX15	NF2 cluster	MEFV	Inflammasomes	0	0.757301
ALOX15	NF2 cluster	MET	Adaptive Immune System	0	-0.631067
ALOX15	NF2 cluster	METTL7A	Innate Immune System	3.82385e-07	-0.349547
ALOX15	NF2 cluster	MEX3C	Adaptive Immune System	0	-0.559644
ALOX15	NF2 cluster	MGAM	Innate Immune System	5.01692e-10	0.422347
ALOX15	NF2 cluster	MGRN1	Adaptive Immune System	3.09362e-05	-0.289169
ALOX15	NF2 cluster	MIB2	Adaptive Immune System	0.0278202	0.15451
ALOX15	NF2 cluster	MICB	Adaptive Immune System	0.0193285	0.164196
ALOX15	NF2 cluster	MID1	Cytokine Signaling in Immune system	0.00367445	0.203333
ALOX15	NF2 cluster	MIF	Innate Immune System	0	-0.576514
ALOX15	NF2 cluster	MKRN1	Adaptive Immune System	0	-0.631479
ALOX15	NF2 cluster	MLEC	Innate Immune System	0.000195532	-0.259375
ALOX15	NF2 cluster	MLST8	Adaptive Immune System	0.0184705	-0.165372
ALOX15	NF2 cluster	MME	Innate Immune System	0.0165421	0.168196
ALOX15	NF2 cluster	MMP1	Cytokine Signaling in Immune system	6.29234e-09	0.396732
ALOX15	NF2 cluster	MMP2	Cytokine Signaling in Immune system	0	0.602032
ALOX15	NF2 cluster	MMP25	Innate Immune System	0	0.667829
ALOX15	NF2 cluster	MMP3	Cytokine Signaling in Immune system	0	0.707056
ALOX15	NF2 cluster	MMP8	Innate Immune System	0	0.571697
ALOX15	NF2 cluster	MMP9	Cytokine Signaling in Immune system	0	0.5156
ALOX15	NF2 cluster	MNDA	Innate Immune System	0	0.495199
ALOX15	NF2 cluster	MOSPD2	Innate Immune System	1.91728e-09	0.409088
ALOX15	NF2 cluster	MOV10	Adaptive Immune System	0.02598	-0.156367
ALOX15	NF2 cluster	MPO	Innate Immune System	0	0.682808
ALOX15	NF2 cluster	MRC1	Adaptive Immune System	0	0.77996
ALOX15	NF2 cluster	MRC2	Adaptive Immune System	0	0.695291
ALOX15	NF2 cluster	MRE11A	Innate Immune System	0	0.695039
ALOX15	NF2 cluster	MS4A2	Innate Immune System	0	0.582826
ALOX15	NF2 cluster	MUC1	Cytokine Signaling in Immune system	8.73168e-13	-0.468609
ALOX15	NF2 cluster	MUC12	Innate Immune System	0	0.681318
ALOX15	NF2 cluster	MUC13	Innate Immune System	0.00333724	0.205399
ALOX15	NF2 cluster	MUC17	Innate Immune System	0	0.590786
ALOX15	NF2 cluster	MUC20	Innate Immune System	8.97179e-09	-0.392937
ALOX15	NF2 cluster	MUC21	Innate Immune System	0	0.649528
ALOX15	NF2 cluster	MUC3A	Innate Immune System	0	0.770049
ALOX15	NF2 cluster	MUC5AC	Innate Immune System	0	0.655015
ALOX15	NF2 cluster	MUC5B	Innate Immune System	0	0.633808
ALOX15	NF2 cluster	MUC6	Innate Immune System	0	0.799375
ALOX15	NF2 cluster	MX1	Cytokine Signaling in Immune system	3.75828e-08	-0.377095
ALOX15	NF2 cluster	MX2	Cytokine Signaling in Immune system	5.15428e-08	0.373488
ALOX15	NF2 cluster	MYC	Cytokine Signaling in Immune system	5.87013e-09	-0.39747
ALOX15	NF2 cluster	MYD88	DEx/H-box helicases activate type I IFN and inflammatory cytokines production	0.00372439	-0.203042
ALOX15	NF2 cluster	MYH2	Innate Immune System	0	0.63965
ALOX15	NF2 cluster	MYH9	Innate Immune System	0	-0.552139
ALOX15	NF2 cluster	MYLIP	Adaptive Immune System	0	-0.58446
ALOX15	NF2 cluster	MYO10	Innate Immune System	0	-0.61314
ALOX15	NF2 cluster	MYO5A	Innate Immune System	5.90399e-05	-0.279097
ALOX15	NF2 cluster	NBEAL2	Innate Immune System	0.00354762	-0.204089
ALOX15	NF2 cluster	NCAM1	Cytokine Signaling in Immune system	0	0.714816
ALOX15	NF2 cluster	NCF1	Adaptive Immune System	0	0.593292
ALOX15	NF2 cluster	NCF2	Adaptive Immune System	0	0.715052
ALOX15	NF2 cluster	NCF4	Adaptive Immune System	0	0.605669
ALOX15	NF2 cluster	NCK1	Adaptive Immune System	0	-0.57901
ALOX15	NF2 cluster	NCKAP1	Innate Immune System	0	-0.500026
ALOX15	NF2 cluster	NCKAP1L	Innate Immune System	4.89488e-06	0.316051
ALOX15	NF2 cluster	NCR2	Adaptive Immune System	0	0.635533
ALOX15	NF2 cluster	NCR3	Adaptive Immune System	0	0.631734
ALOX15	NF2 cluster	NCSTN	Innate Immune System	1.49881e-09	-0.411578
ALOX15	NF2 cluster	NDN	Cytokine Signaling in Immune system	5.86198e-08	-0.372006
ALOX15	NF2 cluster	NDUFC2	Innate Immune System	1.81962e-09	0.409619
ALOX15	NF2 cluster	NEDD4	Adaptive Immune System	0	0.662682
ALOX15	NF2 cluster	NEDD4L	Adaptive Immune System	9.58774e-07	-0.3379
ALOX15	NF2 cluster	NEFL	Cytokine Signaling in Immune system	0.000445097	0.244908
ALOX15	NF2 cluster	NEU1	Innate Immune System	7.05849e-05	-0.276247
ALOX15	NF2 cluster	NF1	Cytokine Signaling in Immune system	0	0.536996
ALOX15	NF2 cluster	NFAM1	Innate Immune System	0	0.592137
ALOX15	NF2 cluster	NFASC	Innate Immune System	0	0.770331
ALOX15	NF2 cluster	NFATC1	Innate Immune System	0	0.529353
ALOX15	NF2 cluster	NFATC2	Innate Immune System	0	0.65346
ALOX15	NF2 cluster	NFATC3	Innate Immune System	0	0.624322
ALOX15	NF2 cluster	NFKB1	CLEC7A/inflammasome pathway	0	-0.48964
ALOX15	NF2 cluster	NFKBIA	Adaptive Immune System	2.33828e-05	-0.293419
ALOX15	NF2 cluster	NFKBIB	Adaptive Immune System	0.0137496	0.172846
ALOX15	NF2 cluster	NHLRC3	Innate Immune System	2.40951e-12	-0.464296
ALOX15	NF2 cluster	NIT2	Innate Immune System	0.00427927	-0.200024
ALOX15	NF2 cluster	NKIRAS1	Innate Immune System	0	-0.512482
ALOX15	NF2 cluster	NKIRAS2	Innate Immune System	0	0.482427
ALOX15	NF2 cluster	NLRC3	Innate Immune System	2.85039e-11	0.447778
ALOX15	NF2 cluster	NLRC4	Inflammasomes	0	0.486417
ALOX15	NF2 cluster	NLRC5	Innate Immune System	0	0.589159
ALOX15	NF2 cluster	NLRP1	Inflammasomes	0	0.690053
ALOX15	NF2 cluster	NLRP3	Inflammasomes	0	0.477361
ALOX15	NF2 cluster	NLRP4	Innate Immune System	0	0.620865
ALOX15	NF2 cluster	NME2	Innate Immune System	2.41872e-08	0.382059
ALOX15	NF2 cluster	NOD1	Cytokine Signaling in Immune system	1.14565e-09	0.414267
ALOX15	NF2 cluster	NOD2	Cytokine Signaling in Immune system	0	0.544123
ALOX15	NF2 cluster	NOS1	Innate Immune System	0	0.699134
ALOX15	NF2 cluster	NOS2	Cytokine Signaling in Immune system	0	0.633689
ALOX15	NF2 cluster	NPC2	Innate Immune System	4.445e-06	-0.31739
ALOX15	NF2 cluster	NPDC1	Adaptive Immune System	0.0179561	0.166099
ALOX15	NF2 cluster	NPEPPS	Adaptive Immune System	1.31055e-06	-0.333835
ALOX15	NF2 cluster	NRAS	Adaptive Immune System	2.30738e-06	-0.326332
ALOX15	NF2 cluster	NRG1	Adaptive Immune System	0	0.587349
ALOX15	NF2 cluster	NRG2	Adaptive Immune System	0	0.522314
ALOX15	NF2 cluster	NRG3	Adaptive Immune System	0	0.640757
ALOX15	NF2 cluster	NRG4	Adaptive Immune System	0	0.62674
ALOX15	NF2 cluster	NRTN	Cytokine Signaling in Immune system	3.48849e-11	0.446154
ALOX15	NF2 cluster	NUP107	Cytokine Signaling in Immune system	1.19012e-11	-0.454398
ALOX15	NF2 cluster	NUP133	Cytokine Signaling in Immune system	0	-0.606039
ALOX15	NF2 cluster	NUP153	Cytokine Signaling in Immune system	0	-0.619033
ALOX15	NF2 cluster	NUP160	Cytokine Signaling in Immune system	0	-0.694385
ALOX15	NF2 cluster	NUP188	Cytokine Signaling in Immune system	4.97466e-05	0.281802
ALOX15	NF2 cluster	NUP205	Cytokine Signaling in Immune system	0	-0.650269
ALOX15	NF2 cluster	NUP214	Cytokine Signaling in Immune system	0	-0.53177
ALOX15	NF2 cluster	NUP35	Cytokine Signaling in Immune system	0.00476387	-0.197664
ALOX15	NF2 cluster	NUP37	Cytokine Signaling in Immune system	0	-0.603421
ALOX15	NF2 cluster	NUP43	Cytokine Signaling in Immune system	0	-0.513519
ALOX15	NF2 cluster	NUP50	Cytokine Signaling in Immune system	0	0.514024
ALOX15	NF2 cluster	NUP54	Cytokine Signaling in Immune system	0	-0.693326
ALOX15	NF2 cluster	NUP62	Cytokine Signaling in Immune system	2.12355e-08	-0.383509
ALOX15	NF2 cluster	NUP85	Cytokine Signaling in Immune system	0	-0.532384
ALOX15	NF2 cluster	NUP88	Cytokine Signaling in Immune system	0	-0.698318
ALOX15	NF2 cluster	NUP93	Cytokine Signaling in Immune system	1.54785e-09	-0.411253
ALOX15	NF2 cluster	NUP98	Cytokine Signaling in Immune system	4.15063e-05	0.284634
ALOX15	NF2 cluster	NUPL2	Cytokine Signaling in Immune system	7.47095e-10	-0.418487
ALOX15	NF2 cluster	OAS2	Cytokine Signaling in Immune system	1.46382e-13	0.472323
ALOX15	NF2 cluster	OAS3	Cytokine Signaling in Immune system	1.67876e-06	0.330574
ALOX15	NF2 cluster	OASL	Cytokine Signaling in Immune system	7.91535e-11	0.43927
ALOX15	NF2 cluster	OPRD1	Cytokine Signaling in Immune system	2.18394e-10	0.430181
ALOX15	NF2 cluster	OPRM1	Cytokine Signaling in Immune system	0	0.805693
ALOX15	NF2 cluster	ORAI2	Adaptive Immune System	0	0.559138
ALOX15	NF2 cluster	OSBPL1A	Adaptive Immune System	9.00742e-05	-0.272306
ALOX15	NF2 cluster	OSCAR	Adaptive Immune System	0	0.6857
ALOX15	NF2 cluster	OSM	Cytokine Signaling in Immune system	0	0.630081
ALOX15	NF2 cluster	OSTF1	Innate Immune System	1.24663e-06	-0.334489
ALOX15	NF2 cluster	P2RX1	Innate Immune System	0	0.553579
ALOX15	NF2 cluster	P2RX7	Inflammasomes	0	0.583511
ALOX15	NF2 cluster	PA2G4	Innate Immune System	0	-0.574011
ALOX15	NF2 cluster	PADI2	Innate Immune System	0	0.642394
ALOX15	NF2 cluster	PAFAH1B2	Innate Immune System	2.03159e-10	0.430847
ALOX15	NF2 cluster	PAG1	Adaptive Immune System	1.94567e-12	0.465347
ALOX15	NF2 cluster	PAK1	Adaptive Immune System	1.1874e-08	-0.389903
ALOX15	NF2 cluster	PAK2	Adaptive Immune System	0.00185072	-0.217658
ALOX15	NF2 cluster	PAK3	Adaptive Immune System	0	0.622467
ALOX15	NF2 cluster	PAQR3	Cytokine Signaling in Immune system	0	-0.543494
ALOX15	NF2 cluster	PARK2	Adaptive Immune System	6.89371e-05	0.276625
ALOX15	NF2 cluster	PCBP2	Innate Immune System	7.87605e-13	-0.46895
ALOX15	NF2 cluster	PDAP1	Innate Immune System	0	0.528324
ALOX15	NF2 cluster	PDCD1	Adaptive Immune System	0	0.611781
ALOX15	NF2 cluster	PDCD1LG2	Adaptive Immune System	0	0.585756
ALOX15	NF2 cluster	PDE1A	Innate Immune System	0	-0.526533
ALOX15	NF2 cluster	PDE1B	Innate Immune System	0	0.525362
ALOX15	NF2 cluster	PDE1C	Innate Immune System	0	0.673534
ALOX15	NF2 cluster	PDGFA	Adaptive Immune System	0	0.532035
ALOX15	NF2 cluster	PDGFB	Adaptive Immune System	0.00154971	0.221226
ALOX15	NF2 cluster	PDGFRA	Adaptive Immune System	0	-0.476616
ALOX15	NF2 cluster	PDGFRB	Adaptive Immune System	0	-0.561664
ALOX15	NF2 cluster	PDIA3	Adaptive Immune System	0	0.578932
ALOX15	NF2 cluster	PDXK	Innate Immune System	8.46149e-10	-0.417266
ALOX15	NF2 cluster	PDZD11	Innate Immune System	0	0.726033
ALOX15	NF2 cluster	PEA15	Cytokine Signaling in Immune system	4.53695e-10	-0.423311
ALOX15	NF2 cluster	PEBP1	Cytokine Signaling in Immune system	0	-0.527545
ALOX15	NF2 cluster	PELI1	Cytokine Signaling in Immune system	0	-0.513768
ALOX15	NF2 cluster	PELI2	Cytokine Signaling in Immune system	0	-0.503446
ALOX15	NF2 cluster	PELI3	Cytokine Signaling in Immune system	3.45779e-11	0.446226
ALOX15	NF2 cluster	PGAM1	Innate Immune System	1.74606e-07	-0.359137
ALOX15	NF2 cluster	PGLYRP3	Innate Immune System	0	0.777429
ALOX15	NF2 cluster	PGLYRP4	Innate Immune System	2.96333e-12	0.463212
ALOX15	NF2 cluster	PGM1	Innate Immune System	3.81683e-11	-0.445421
ALOX15	NF2 cluster	PGM2	Innate Immune System	7.91259e-09	-0.394287
ALOX15	NF2 cluster	PGRMC1	Innate Immune System	8.62176e-05	-0.273017
ALOX15	NF2 cluster	PHB	Cytokine Signaling in Immune system	0.00152131	-0.221595
ALOX15	NF2 cluster	PHLPP1	Adaptive Immune System	1.64596e-06	0.330834
ALOX15	NF2 cluster	PI3	Innate Immune System	0	0.477405
ALOX15	NF2 cluster	PIAS1	Cytokine Signaling in Immune system	0	-0.497381
ALOX15	NF2 cluster	PIGR	Innate Immune System	0.0432002	-0.142105
ALOX15	NF2 cluster	PIK3AP1	Adaptive Immune System	5.85563e-05	-0.279227
ALOX15	NF2 cluster	PIK3C3	Innate Immune System	5.87574e-12	-0.45918
ALOX15	NF2 cluster	PIK3CA	Adaptive Immune System	3.72969e-06	0.31981
ALOX15	NF2 cluster	PIK3CB	Adaptive Immune System	0	-0.494348
ALOX15	NF2 cluster	PIK3CD	Adaptive Immune System	3.90828e-13	0.470818
ALOX15	NF2 cluster	PIK3R2	Adaptive Immune System	4.78406e-07	-0.34675
ALOX15	NF2 cluster	PIK3R3	Adaptive Immune System	0.00345679	0.204646
ALOX15	NF2 cluster	PIK3R4	Innate Immune System	7.9243e-06	-0.309269
ALOX15	NF2 cluster	PILRA	Adaptive Immune System	0.000130305	0.266225
ALOX15	NF2 cluster	PILRB	Adaptive Immune System	0.00339483	0.205033
ALOX15	NF2 cluster	PIM1	Cytokine Signaling in Immune system	0.000377349	-0.247879
ALOX15	NF2 cluster	PIN1	Cytokine Signaling in Immune system	0	-0.584468
ALOX15	NF2 cluster	PIP4K2A	Adaptive Immune System	9.79858e-05	-0.270932
ALOX15	NF2 cluster	PIP4K2B	Adaptive Immune System	3.63744e-11	0.445814
ALOX15	NF2 cluster	PIP4K2C	Adaptive Immune System	0	-0.476912
ALOX15	NF2 cluster	PIP5K1A	Adaptive Immune System	0.000537824	0.24146
ALOX15	NF2 cluster	PIP5K1B	Adaptive Immune System	0	0.665307
ALOX15	NF2 cluster	PIP5K1C	Adaptive Immune System	1.80438e-07	-0.358741
ALOX15	NF2 cluster	PJA2	Adaptive Immune System	0	-0.567478
ALOX15	NF2 cluster	PKP1	Innate Immune System	0	0.770768
ALOX15	NF2 cluster	PLA2G2A	Innate Immune System	0	0.692133
ALOX15	NF2 cluster	PLA2G6	Innate Immune System	0	0.549511
ALOX15	NF2 cluster	PLAC8	Innate Immune System	0	0.674194
ALOX15	NF2 cluster	PLAU	Innate Immune System	6.94251e-08	-0.370046
ALOX15	NF2 cluster	PLCG1	Adaptive Immune System	7.41097e-06	-0.310221
ALOX15	NF2 cluster	PLCG2	Adaptive Immune System	0.00978534	-0.181131
ALOX15	NF2 cluster	PLD2	Innate Immune System	9.91068e-12	0.455692
ALOX15	NF2 cluster	PLD4	Innate Immune System	0	0.57202
ALOX15	NF2 cluster	PLEKHO2	Innate Immune System	0.0182163	-0.165729
ALOX15	NF2 cluster	PML	Cytokine Signaling in Immune system	0	0.770567
ALOX15	NF2 cluster	POLR1C	Innate Immune System	8.58617e-11	-0.438563
ALOX15	NF2 cluster	POLR1D	Innate Immune System	1.14461e-10	-0.436032
ALOX15	NF2 cluster	POLR2F	Innate Immune System	1.57515e-07	-0.360375
ALOX15	NF2 cluster	POLR2H	Innate Immune System	0	-0.519664
ALOX15	NF2 cluster	POLR2K	Innate Immune System	0.0153552	-0.170081
ALOX15	NF2 cluster	POLR2L	Innate Immune System	9.83041e-05	-0.270879
ALOX15	NF2 cluster	POLR3A	Innate Immune System	3.52588e-09	-0.402823
ALOX15	NF2 cluster	POLR3B	Innate Immune System	0	-0.544011
ALOX15	NF2 cluster	POLR3C	Innate Immune System	0	-0.633725
ALOX15	NF2 cluster	POLR3D	Innate Immune System	0	0.495816
ALOX15	NF2 cluster	POLR3E	Innate Immune System	0	-0.523648
ALOX15	NF2 cluster	POLR3F	Innate Immune System	0.000738242	-0.235578
ALOX15	NF2 cluster	POLR3G	Innate Immune System	0	0.794314
ALOX15	NF2 cluster	POLR3GL	Innate Immune System	0	-0.644168
ALOX15	NF2 cluster	POLR3H	Innate Immune System	0	0.482965
ALOX15	NF2 cluster	POLR3K	Innate Immune System	0.00168693	0.219527
ALOX15	NF2 cluster	POM121	Cytokine Signaling in Immune system	0	0.600813
ALOX15	NF2 cluster	POMC	Cytokine Signaling in Immune system	1.02702e-05	0.305551
ALOX15	NF2 cluster	PPAPDC1A	Innate Immune System	2.2502e-11	0.449637
ALOX15	NF2 cluster	PPAPDC1B	Innate Immune System	0.000178669	-0.260913
ALOX15	NF2 cluster	PPIA	Innate Immune System	0.000479998	-0.243538
ALOX15	NF2 cluster	PPM1B	Cytokine Signaling in Immune system	0.000309532	-0.251398
ALOX15	NF2 cluster	PPP2CA	Adaptive Immune System	0	-0.700014
ALOX15	NF2 cluster	PPP2CB	Adaptive Immune System	0	-0.683447
ALOX15	NF2 cluster	PPP2R1A	Adaptive Immune System	0	-0.559086
ALOX15	NF2 cluster	PPP2R1B	Adaptive Immune System	0.00232157	0.213022
ALOX15	NF2 cluster	PPP2R5A	Adaptive Immune System	1.29721e-08	-0.388939
ALOX15	NF2 cluster	PPP2R5B	Adaptive Immune System	0.000462845	-0.2442
ALOX15	NF2 cluster	PPP2R5C	Adaptive Immune System	0.0155433	-0.169774
ALOX15	NF2 cluster	PPP2R5E	Adaptive Immune System	0	-0.479142
ALOX15	NF2 cluster	PPP3CA	Innate Immune System	3.36108e-06	-0.321236
ALOX15	NF2 cluster	PPP3CB	Innate Immune System	0	-0.578577
ALOX15	NF2 cluster	PPP5C	Cytokine Signaling in Immune system	0	0.531744
ALOX15	NF2 cluster	PRCP	Innate Immune System	0	-0.496325
ALOX15	NF2 cluster	PRDX4	Innate Immune System	0	-0.597172
ALOX15	NF2 cluster	PRDX6	Innate Immune System	0	-0.575564
ALOX15	NF2 cluster	PRG2	Innate Immune System	0	0.604336
ALOX15	NF2 cluster	PRKACA	Adaptive Immune System	0	0.615415
ALOX15	NF2 cluster	PRKACB	Adaptive Immune System	0	0.692579
ALOX15	NF2 cluster	PRKAR1A	Innate Immune System	0	-0.490399
ALOX15	NF2 cluster	PRKAR1B	Innate Immune System	0.000456448	0.244452
ALOX15	NF2 cluster	PRKAR2A	Innate Immune System	0.000615961	0.238958
ALOX15	NF2 cluster	PRKAR2B	Innate Immune System	0	0.67732
ALOX15	NF2 cluster	PRKCA	Innate Immune System	3.81416e-11	-0.445427
ALOX15	NF2 cluster	PRKCB	Adaptive Immune System	0	0.481952
ALOX15	NF2 cluster	PRKCG	Innate Immune System	0	0.531856
ALOX15	NF2 cluster	PRKCQ	Adaptive Immune System	3.6602e-06	-0.320068
ALOX15	NF2 cluster	PRKCSH	Innate Immune System	9.58017e-05	-0.2713
ALOX15	NF2 cluster	PRKDC	Innate Immune System	8.38941e-08	0.367839
ALOX15	NF2 cluster	PRKG1	Adaptive Immune System	0	0.645838
ALOX15	NF2 cluster	PRL	Cytokine Signaling in Immune system	0	0.684353
ALOX15	NF2 cluster	PRLR	Cytokine Signaling in Immune system	0.0126022	0.175
ALOX15	NF2 cluster	PRR5	Adaptive Immune System	0.0261294	0.156212
ALOX15	NF2 cluster	PRSS2	Innate Immune System	0	0.535603
ALOX15	NF2 cluster	PRSS3	Innate Immune System	0	0.553618
ALOX15	NF2 cluster	PRTN3	Cytokine Signaling in Immune system	0	0.554853
ALOX15	NF2 cluster	PSAP	Innate Immune System	0	-0.509139
ALOX15	NF2 cluster	PSEN1	Innate Immune System	0	0.678433
ALOX15	NF2 cluster	PSMA1	Adaptive Immune System	5.2951e-08	-0.373178
ALOX15	NF2 cluster	PSMA2	Adaptive Immune System	0	-0.520343
ALOX15	NF2 cluster	PSMA3	Adaptive Immune System	0	-0.528178
ALOX15	NF2 cluster	PSMA4	Adaptive Immune System	0	-0.646554
ALOX15	NF2 cluster	PSMA5	Adaptive Immune System	0	-0.486506
ALOX15	NF2 cluster	PSMA6	Adaptive Immune System	0	-0.657941
ALOX15	NF2 cluster	PSMA7	Adaptive Immune System	0	0.590073
ALOX15	NF2 cluster	PSMA8	Adaptive Immune System	0	0.605287
ALOX15	NF2 cluster	PSMB1	Adaptive Immune System	1.92163e-12	-0.465405
ALOX15	NF2 cluster	PSMB10	Adaptive Immune System	0.000162634	-0.262507
ALOX15	NF2 cluster	PSMB2	Adaptive Immune System	1.74032e-05	-0.297834
ALOX15	NF2 cluster	PSMB3	Adaptive Immune System	1.71674e-09	-0.410208
ALOX15	NF2 cluster	PSMB4	Adaptive Immune System	3.03479e-12	-0.463083
ALOX15	NF2 cluster	PSMB5	Adaptive Immune System	0	-0.503522
ALOX15	NF2 cluster	PSMB6	Adaptive Immune System	2.81274e-06	-0.32366
ALOX15	NF2 cluster	PSMB7	Adaptive Immune System	4.07816e-10	-0.424328
ALOX15	NF2 cluster	PSMB8	Adaptive Immune System	0.000213427	-0.257873
ALOX15	NF2 cluster	PSMB9	Adaptive Immune System	0.00135722	0.223857
ALOX15	NF2 cluster	PSMC1	Adaptive Immune System	2.23061e-12	-0.464684
ALOX15	NF2 cluster	PSMC2	Adaptive Immune System	0	-0.604952
ALOX15	NF2 cluster	PSMC3	Adaptive Immune System	2.65576e-05	-0.291494
ALOX15	NF2 cluster	PSMC4	Adaptive Immune System	0.00625704	-0.19155
ALOX15	NF2 cluster	PSMC5	Adaptive Immune System	0	-0.53037
ALOX15	NF2 cluster	PSMC6	Adaptive Immune System	0	-0.50009
ALOX15	NF2 cluster	PSMD1	Adaptive Immune System	0	-0.557786
ALOX15	NF2 cluster	PSMD10	Adaptive Immune System	0	-0.491938
ALOX15	NF2 cluster	PSMD12	Adaptive Immune System	0.0186303	0.165149
ALOX15	NF2 cluster	PSMD14	Adaptive Immune System	0	-0.632087
ALOX15	NF2 cluster	PSMD2	Adaptive Immune System	2.61538e-09	-0.405913
ALOX15	NF2 cluster	PSMD4	Adaptive Immune System	8.90324e-07	-0.338856
ALOX15	NF2 cluster	PSMD6	Adaptive Immune System	0	-0.680695
ALOX15	NF2 cluster	PSMD7	Adaptive Immune System	0	-0.503233
ALOX15	NF2 cluster	PSMD8	Adaptive Immune System	7.92391e-05	-0.274385
ALOX15	NF2 cluster	PSMD9	Adaptive Immune System	2.46088e-10	0.429076
ALOX15	NF2 cluster	PSME1	Adaptive Immune System	0	-0.554487
ALOX15	NF2 cluster	PSME2	Adaptive Immune System	0	-0.503824
ALOX15	NF2 cluster	PSME3	Adaptive Immune System	0	-0.561004
ALOX15	NF2 cluster	PSME4	Adaptive Immune System	0	-0.640888
ALOX15	NF2 cluster	PSMF1	Adaptive Immune System	2.949e-05	-0.2899
ALOX15	NF2 cluster	PSTPIP1	Inflammasomes	0	0.656991
ALOX15	NF2 cluster	PTAFR	Cytokine Signaling in Immune system	0	0.483637
ALOX15	NF2 cluster	PTEN	Adaptive Immune System	0	-0.502104
ALOX15	NF2 cluster	PTGES2	Innate Immune System	3.55567e-06	-0.320465
ALOX15	NF2 cluster	PTGS2	Cytokine Signaling in Immune system	9.40345e-05	-0.271604
ALOX15	NF2 cluster	PTK2	Cytokine Signaling in Immune system	1.32883e-12	-0.467034
ALOX15	NF2 cluster	PTK2B	Cytokine Signaling in Immune system	9.92496e-12	0.455682
ALOX15	NF2 cluster	PTPN1	Cytokine Signaling in Immune system	0.0109479	-0.178433
ALOX15	NF2 cluster	PTPN11	Adaptive Immune System	0	-0.656643
ALOX15	NF2 cluster	PTPN2	Cytokine Signaling in Immune system	2.7979e-06	0.323732
ALOX15	NF2 cluster	PTPN22	Adaptive Immune System	0	0.789081
ALOX15	NF2 cluster	PTPN4	Innate Immune System	4.7261e-13	-0.470386
ALOX15	NF2 cluster	PTPN6	Adaptive Immune System	0	0.47575
ALOX15	NF2 cluster	PTPRB	Innate Immune System	1.74419e-05	-0.297801
ALOX15	NF2 cluster	PTPRJ	Adaptive Immune System	0	0.512929
ALOX15	NF2 cluster	PTPRN2	Innate Immune System	2.18289e-05	0.294453
ALOX15	NF2 cluster	PTX3	Innate Immune System	0	0.481206
ALOX15	NF2 cluster	PVR	Adaptive Immune System	3.36936e-12	0.462506
ALOX15	NF2 cluster	PYCARD	Inflammasomes	0.000691008	0.236818
ALOX15	NF2 cluster	PYGB	Innate Immune System	7.50335e-12	-0.457589
ALOX15	NF2 cluster	PYGL	Innate Immune System	0	-0.54749
ALOX15	NF2 cluster	QPCT	Innate Immune System	0.0163232	0.168535
ALOX15	NF2 cluster	QSOX1	Innate Immune System	2.30314e-05	-0.293647
ALOX15	NF2 cluster	RAB10	Innate Immune System	0	-0.634507
ALOX15	NF2 cluster	RAB14	Innate Immune System	8.16519e-11	0.439
ALOX15	NF2 cluster	RAB18	Innate Immune System	0	-0.522629
ALOX15	NF2 cluster	RAB24	Innate Immune System	0.022938	0.159703
ALOX15	NF2 cluster	RAB27A	Innate Immune System	1.63976e-08	0.38637
ALOX15	NF2 cluster	RAB31	Innate Immune System	1.03954e-05	-0.305376
ALOX15	NF2 cluster	RAB37	Innate Immune System	0	0.829325
ALOX15	NF2 cluster	RAB3A	Innate Immune System	0	0.510663
ALOX15	NF2 cluster	RAB3D	Innate Immune System	0	0.569489
ALOX15	NF2 cluster	RAB5B	Innate Immune System	0	-0.599975
ALOX15	NF2 cluster	RAB5C	Innate Immune System	3.90875e-09	-0.401749
ALOX15	NF2 cluster	RAB6A	Innate Immune System	0	-0.646621
ALOX15	NF2 cluster	RAB7A	Adaptive Immune System	0	-0.512
ALOX15	NF2 cluster	RAB9B	Innate Immune System	0	0.60456
ALOX15	NF2 cluster	RAC1	Adaptive Immune System	2.18157e-10	-0.430191
ALOX15	NF2 cluster	RACGAP1	Adaptive Immune System	3.96938e-08	0.376474
ALOX15	NF2 cluster	RAE1	Cytokine Signaling in Immune system	0.000283384	0.25295
ALOX15	NF2 cluster	RAET1E	Adaptive Immune System	0	0.713736
ALOX15	NF2 cluster	RAF1	Adaptive Immune System	0	-0.609472
ALOX15	NF2 cluster	RAG1	Cytokine Signaling in Immune system	1.51182e-12	0.46649
ALOX15	NF2 cluster	RANBP9	Cytokine Signaling in Immune system	0.026146	0.156195
ALOX15	NF2 cluster	RAP1A	Adaptive Immune System	6.00698e-13	0.469763
ALOX15	NF2 cluster	RAP1B	Adaptive Immune System	1.75815e-06	-0.329962
ALOX15	NF2 cluster	RAP1GAP	Adaptive Immune System	1.31184e-06	-0.333822
ALOX15	NF2 cluster	RAP2B	Innate Immune System	0	0.72531
ALOX15	NF2 cluster	RAP2C	Innate Immune System	0	-0.547957
ALOX15	NF2 cluster	RAPGEF1	Cytokine Signaling in Immune system	3.15401e-07	0.351931
ALOX15	NF2 cluster	RAPGEF2	Cytokine Signaling in Immune system	0	-0.681585
ALOX15	NF2 cluster	RAPGEF3	Adaptive Immune System	0.0112149	-0.177849
ALOX15	NF2 cluster	RASA1	Cytokine Signaling in Immune system	0.00619495	-0.191777
ALOX15	NF2 cluster	RASA2	Cytokine Signaling in Immune system	8.16519e-11	0.439
ALOX15	NF2 cluster	RASA3	Cytokine Signaling in Immune system	0	0.479951
ALOX15	NF2 cluster	RASA4	Cytokine Signaling in Immune system	0	0.520486
ALOX15	NF2 cluster	RASAL1	Cytokine Signaling in Immune system	0.000213677	-0.257853
ALOX15	NF2 cluster	RASAL2	Cytokine Signaling in Immune system	0	0.474788
ALOX15	NF2 cluster	RASAL3	Cytokine Signaling in Immune system	0	0.568986
ALOX15	NF2 cluster	RASGEF1A	Cytokine Signaling in Immune system	1.23376e-09	0.413529
ALOX15	NF2 cluster	RASGRF1	Cytokine Signaling in Immune system	0	0.728344
ALOX15	NF2 cluster	RASGRF2	Cytokine Signaling in Immune system	0	0.517962
ALOX15	NF2 cluster	RASGRP1	Adaptive Immune System	1.96695e-12	-0.465295
ALOX15	NF2 cluster	RASGRP3	Adaptive Immune System	1.18328e-10	-0.435737
ALOX15	NF2 cluster	RASGRP4	Cytokine Signaling in Immune system	0	0.82297
ALOX15	NF2 cluster	RBBP6	Adaptive Immune System	4.34503e-05	0.283921
ALOX15	NF2 cluster	RBCK1	Adaptive Immune System	5.94794e-06	-0.313327
ALOX15	NF2 cluster	RBX1	Adaptive Immune System	0	-0.603105
ALOX15	NF2 cluster	RCHY1	Adaptive Immune System	2.39522e-08	0.382168
ALOX15	NF2 cluster	REG3A	Innate Immune System	0	0.694266
ALOX15	NF2 cluster	REG3G	Innate Immune System	0.00156865	0.220983
ALOX15	NF2 cluster	RET	Cytokine Signaling in Immune system	0	0.792609
ALOX15	NF2 cluster	RETN	Innate Immune System	0	0.671136
ALOX15	NF2 cluster	RHOA	Innate Immune System	0	-0.722276
ALOX15	NF2 cluster	RHOF	Innate Immune System	0	0.477967
ALOX15	NF2 cluster	RHOG	Innate Immune System	7.03761e-06	-0.310954
ALOX15	NF2 cluster	RHOU	Cytokine Signaling in Immune system	1.93631e-07	-0.357889
ALOX15	NF2 cluster	RICTOR	Adaptive Immune System	2.67896e-06	0.32432
ALOX15	NF2 cluster	RILP	Adaptive Immune System	0	0.584375
ALOX15	NF2 cluster	RIPK2	Adaptive Immune System	2.41318e-07	-0.355215
ALOX15	NF2 cluster	RIPK3	Innate Immune System	7.06618e-06	0.310897
ALOX15	NF2 cluster	RNASE2	Innate Immune System	0	0.545252
ALOX15	NF2 cluster	RNASE3	Innate Immune System	0	0.560595
ALOX15	NF2 cluster	RNASE6	Innate Immune System	1.0199e-09	0.415423
ALOX15	NF2 cluster	RNASE7	Innate Immune System	0	0.576347
ALOX15	NF2 cluster	RNASEL	Cytokine Signaling in Immune system	1.1556e-07	-0.364067
ALOX15	NF2 cluster	RNASET2	Innate Immune System	6.14036e-07	-0.343603
ALOX15	NF2 cluster	RNF111	Adaptive Immune System	0	0.478497
ALOX15	NF2 cluster	RNF114	Adaptive Immune System	0	-0.619463
ALOX15	NF2 cluster	RNF115	Adaptive Immune System	3.93921e-06	-0.319058
ALOX15	NF2 cluster	RNF123	Adaptive Immune System	1.52467e-11	-0.452592
ALOX15	NF2 cluster	RNF125	Innate Immune System	0	0.570523
ALOX15	NF2 cluster	RNF126	Adaptive Immune System	0.00669107	-0.19002
ALOX15	NF2 cluster	RNF130	Adaptive Immune System	0	-0.5494
ALOX15	NF2 cluster	RNF14	Adaptive Immune System	0	-0.49687
ALOX15	NF2 cluster	RNF144B	Adaptive Immune System	7.9817e-09	-0.394193
ALOX15	NF2 cluster	RNF182	Adaptive Immune System	8.25918e-12	0.456945
ALOX15	NF2 cluster	RNF19B	Adaptive Immune System	3.69595e-06	-0.319935
ALOX15	NF2 cluster	RNF213	Adaptive Immune System	0.0121338	-0.17593
ALOX15	NF2 cluster	RNF216	Innate Immune System	0.00602534	0.192407
ALOX15	NF2 cluster	RNF217	Adaptive Immune System	0.000145358	0.264397
ALOX15	NF2 cluster	RNF25	Adaptive Immune System	3.83313e-07	0.349517
ALOX15	NF2 cluster	RNF34	Adaptive Immune System	1.79723e-05	-0.297357
ALOX15	NF2 cluster	RNF4	Adaptive Immune System	5.87313e-05	-0.27918
ALOX15	NF2 cluster	RNF41	Adaptive Immune System	9.98091e-08	0.365799
ALOX15	NF2 cluster	RNF6	Adaptive Immune System	0	0.543986
ALOX15	NF2 cluster	ROCK1	Innate Immune System	2.92557e-06	-0.323126
ALOX15	NF2 cluster	RORA	Cytokine Signaling in Immune system	5.99078e-08	0.371755
ALOX15	NF2 cluster	RORC	Cytokine Signaling in Immune system	0.0103519	0.179783
ALOX15	NF2 cluster	RPS27A	Adaptive Immune System	0	-0.551321
ALOX15	NF2 cluster	RPS6KA1	Cytokine Signaling in Immune system	0.00156089	0.221082
ALOX15	NF2 cluster	RPS6KA3	Cytokine Signaling in Immune system	3.79964e-06	0.319554
ALOX15	NF2 cluster	RPS6KA5	Cytokine Signaling in Immune system	2.30193e-08	0.382611
ALOX15	NF2 cluster	RSAD2	Cytokine Signaling in Immune system	3.20368e-08	0.378903
ALOX15	NF2 cluster	S100A11	Innate Immune System	2.41029e-06	-0.325746
ALOX15	NF2 cluster	S100A7	Innate Immune System	0	0.693145
ALOX15	NF2 cluster	S100B	DEx/H-box helicases activate type I IFN and inflammatory cytokines production	0	0.613259
ALOX15	NF2 cluster	S100P	Innate Immune System	1.9848e-12	0.465252
ALOX15	NF2 cluster	S1PR1	Cytokine Signaling in Immune system	1.49558e-07	-0.360996
ALOX15	NF2 cluster	SAMHD1	Cytokine Signaling in Immune system	0	0.612767
ALOX15	NF2 cluster	SAR1B	Adaptive Immune System	1.27126e-11	-0.453924
ALOX15	NF2 cluster	SARM1	Innate Immune System	0.00101321	0.229555
ALOX15	NF2 cluster	SCAMP1	Innate Immune System	0	-0.664482
ALOX15	NF2 cluster	SDCBP	Innate Immune System	0	-0.624277
ALOX15	NF2 cluster	SEC13	Adaptive Immune System	0.000388578	-0.247354
ALOX15	NF2 cluster	SEC22B	Adaptive Immune System	1.84162e-09	-0.409497
ALOX15	NF2 cluster	SEC23A	Adaptive Immune System	7.88267e-11	0.439306
ALOX15	NF2 cluster	SEC24A	Adaptive Immune System	3.88603e-05	-0.285657
ALOX15	NF2 cluster	SEC24B	Adaptive Immune System	9.69476e-07	0.337757
ALOX15	NF2 cluster	SEC24C	Adaptive Immune System	0.0467273	-0.139803
ALOX15	NF2 cluster	SEC24D	Adaptive Immune System	2.65677e-05	-0.291488
ALOX15	NF2 cluster	SEC31A	Adaptive Immune System	0	-0.536979
ALOX15	NF2 cluster	SEC61A1	Adaptive Immune System	1.19552e-06	-0.335036
ALOX15	NF2 cluster	SEC61A2	Adaptive Immune System	1.37059e-05	0.301355
ALOX15	NF2 cluster	SEC61B	Adaptive Immune System	6.29156e-13	-0.469633
ALOX15	NF2 cluster	SEC61G	Adaptive Immune System	0	-0.569415
ALOX15	NF2 cluster	SEH1L	Cytokine Signaling in Immune system	8.18138e-11	-0.438983
ALOX15	NF2 cluster	SELL	Adaptive Immune System	0	0.482531
ALOX15	NF2 cluster	SEMG1	Innate Immune System	0	0.694828
ALOX15	NF2 cluster	SERPINB1	Innate Immune System	1.32683e-05	-0.30183
ALOX15	NF2 cluster	SERPINB3	Innate Immune System	0	0.667493
ALOX15	NF2 cluster	SERPINB6	Innate Immune System	0.0160932	-0.168895
ALOX15	NF2 cluster	SERPING1	Innate Immune System	0.0175956	-0.16662
ALOX15	NF2 cluster	SFTPA1	Innate Immune System	0	0.706479
ALOX15	NF2 cluster	SFTPA2	Innate Immune System	0	0.575571
ALOX15	NF2 cluster	SH2B1	Cytokine Signaling in Immune system	0.0123091	-0.175578
ALOX15	NF2 cluster	SH2D1A	Adaptive Immune System	1.31066e-05	0.302009
ALOX15	NF2 cluster	SH2D1B	Adaptive Immune System	0	0.697277
ALOX15	NF2 cluster	SH3GL2	Adaptive Immune System	0.0024883	-0.211585
ALOX15	NF2 cluster	SH3RF1	Adaptive Immune System	3.35264e-09	-0.403347
ALOX15	NF2 cluster	SHC2	Cytokine Signaling in Immune system	0	0.740382
ALOX15	NF2 cluster	SHC3	Cytokine Signaling in Immune system	2.04875e-11	0.450361
ALOX15	NF2 cluster	SHFM1	Adaptive Immune System	0	-0.491258
ALOX15	NF2 cluster	SIAH1	Adaptive Immune System	1.84893e-09	-0.409457
ALOX15	NF2 cluster	SIGLEC1	Adaptive Immune System	0	0.56425
ALOX15	NF2 cluster	SIGLEC10	Adaptive Immune System	0	0.485801
ALOX15	NF2 cluster	SIGLEC11	Adaptive Immune System	3.02157e-08	0.379563
ALOX15	NF2 cluster	SIGLEC12	Adaptive Immune System	0	0.754704
ALOX15	NF2 cluster	SIGLEC14	Innate Immune System	1.50081e-12	0.466521
ALOX15	NF2 cluster	SIGLEC15	Innate Immune System	0	0.686591
ALOX15	NF2 cluster	SIGLEC5	Adaptive Immune System	0	0.697333
ALOX15	NF2 cluster	SIGLEC6	Adaptive Immune System	0	0.648734
ALOX15	NF2 cluster	SIGLEC7	Adaptive Immune System	0	0.703204
ALOX15	NF2 cluster	SIGLEC8	Adaptive Immune System	0	0.551239
ALOX15	NF2 cluster	SIGLEC9	Adaptive Immune System	0	0.640925
ALOX15	NF2 cluster	SIRPA	Innate Immune System	4.62843e-07	-0.347164
ALOX15	NF2 cluster	SIRPB1	Innate Immune System	0	0.616821
ALOX15	NF2 cluster	SKP1	Adaptive Immune System	0	-0.625045
ALOX15	NF2 cluster	SKP2	Adaptive Immune System	0.000197924	0.259167
ALOX15	NF2 cluster	SLAMF6	Adaptive Immune System	0	0.62222
ALOX15	NF2 cluster	SLAMF7	Adaptive Immune System	1.43041e-12	0.466727
ALOX15	NF2 cluster	SLC11A1	Innate Immune System	0	0.592443
ALOX15	NF2 cluster	SLC15A4	Innate Immune System	0	-0.591842
ALOX15	NF2 cluster	SLC2A3	Innate Immune System	0.000536354	-0.24151
ALOX15	NF2 cluster	SLC44A2	Innate Immune System	0	-0.496425
ALOX15	NF2 cluster	SLCO4C1	Innate Immune System	4.20007e-09	-0.400997
ALOX15	NF2 cluster	SMARCA4	Cytokine Signaling in Immune system	0	-0.612675
ALOX15	NF2 cluster	SMURF1	Adaptive Immune System	3.95301e-07	0.349134
ALOX15	NF2 cluster	SMURF2	Adaptive Immune System	0	0.493816
ALOX15	NF2 cluster	SNAP23	Adaptive Immune System	0	-0.506346
ALOX15	NF2 cluster	SNAP25	Innate Immune System	0	0.558026
ALOX15	NF2 cluster	SNAP29	Innate Immune System	1.8014e-05	-0.297322
ALOX15	NF2 cluster	SOCS2	Cytokine Signaling in Immune system	7.35552e-13	-0.469167
ALOX15	NF2 cluster	SOCS3	Adaptive Immune System	0.0333124	-0.14953
ALOX15	NF2 cluster	SOCS5	Cytokine Signaling in Immune system	4.07139e-09	0.401323
ALOX15	NF2 cluster	SOS1	Adaptive Immune System	1.39075e-06	0.333056
ALOX15	NF2 cluster	SOX2	Cytokine Signaling in Immune system	0	0.717711
ALOX15	NF2 cluster	SP100	Cytokine Signaling in Immune system	2.13954e-06	0.327345
ALOX15	NF2 cluster	SPRED1	Cytokine Signaling in Immune system	0	-0.482393
ALOX15	NF2 cluster	SPRED3	Cytokine Signaling in Immune system	0	0.751827
ALOX15	NF2 cluster	SPSB2	Adaptive Immune System	6.20941e-05	-0.278295
ALOX15	NF2 cluster	SPSB4	Adaptive Immune System	0	0.521911
ALOX15	NF2 cluster	SPTA1	Cytokine Signaling in Immune system	0	0.656073
ALOX15	NF2 cluster	SPTAN1	Cytokine Signaling in Immune system	0	-0.636469
ALOX15	NF2 cluster	SPTB	Cytokine Signaling in Immune system	0	0.695908
ALOX15	NF2 cluster	SPTBN4	Cytokine Signaling in Immune system	0	0.750775
ALOX15	NF2 cluster	SPTBN5	Cytokine Signaling in Immune system	0	0.485609
ALOX15	NF2 cluster	SRC	Adaptive Immune System	0.0300981	0.152351
ALOX15	NF2 cluster	SRP14	Innate Immune System	0	-0.570631
ALOX15	NF2 cluster	STAT1	Cytokine Signaling in Immune system	0.000132544	-0.265941
ALOX15	NF2 cluster	STAT3	Cytokine Signaling in Immune system	5.398e-05	-0.280516
ALOX15	NF2 cluster	STAT5A	Cytokine Signaling in Immune system	1.76488e-07	-0.359008
ALOX15	NF2 cluster	STAT5B	Cytokine Signaling in Immune system	2.71484e-07	-0.353775
ALOX15	NF2 cluster	STAT6	Cytokine Signaling in Immune system	8.12252e-05	-0.273984
ALOX15	NF2 cluster	STBD1	Innate Immune System	0.00252007	0.211321
ALOX15	NF2 cluster	STK10	Innate Immune System	2.27104e-08	0.382762
ALOX15	NF2 cluster	STOM	Innate Immune System	1.5922e-07	-0.360246
ALOX15	NF2 cluster	STUB1	Adaptive Immune System	3.69377e-08	-0.377292
ALOX15	NF2 cluster	STX1A	Cytokine Signaling in Immune system	2.36056e-10	0.429462
ALOX15	NF2 cluster	STX3	Cytokine Signaling in Immune system	1.77304e-06	-0.32985
ALOX15	NF2 cluster	STX4	Adaptive Immune System	1.09759e-07	-0.364677
ALOX15	NF2 cluster	SUGT1	Inflammasomes	2.34813e-06	-0.326097
ALOX15	NF2 cluster	SURF4	Innate Immune System	1.10046e-06	-0.336114
ALOX15	NF2 cluster	SVIP	Innate Immune System	0	0.659998
ALOX15	NF2 cluster	SYK	Adaptive Immune System	0.000253958	-0.254865
ALOX15	NF2 cluster	SYNGAP1	Cytokine Signaling in Immune system	0	0.501875
ALOX15	NF2 cluster	TAP1	Adaptive Immune System	0.0017766	-0.218485
ALOX15	NF2 cluster	TAP2	Adaptive Immune System	0.0264079	0.155926
ALOX15	NF2 cluster	TAPBP	Adaptive Immune System	0.0437967	-0.141705
ALOX15	NF2 cluster	TAX1BP1	Innate Immune System	0	-0.601519
ALOX15	NF2 cluster	TBC1D10C	Innate Immune System	0	0.501092
ALOX15	NF2 cluster	TBK1	Innate Immune System	0	-0.536864
ALOX15	NF2 cluster	TCEB1	Adaptive Immune System	0	-0.548984
ALOX15	NF2 cluster	TCEB2	Adaptive Immune System	5.64454e-08	-0.372442
ALOX15	NF2 cluster	TCIRG1	Innate Immune System	1.98315e-11	0.450611
ALOX15	NF2 cluster	TCN1	Innate Immune System	0	0.546814
ALOX15	NF2 cluster	TEC	Cytokine Signaling in Immune system	0	0.522015
ALOX15	NF2 cluster	TEK	Cytokine Signaling in Immune system	0	-0.52735
ALOX15	NF2 cluster	TGFB1	Cytokine Signaling in Immune system	0	0.634811
ALOX15	NF2 cluster	THEM4	Adaptive Immune System	0.000600647	0.239424
ALOX15	NF2 cluster	TICAM1	Innate Immune System	0.00615322	-0.19193
ALOX15	NF2 cluster	TIMP1	Cytokine Signaling in Immune system	0.0195734	-0.16387
ALOX15	NF2 cluster	TIMP2	Innate Immune System	0.0139444	-0.172496
ALOX15	NF2 cluster	TIRAP	Adaptive Immune System	0	0.806156
ALOX15	NF2 cluster	TLN1	Cytokine Signaling in Immune system	4.3068e-07	-0.348065
ALOX15	NF2 cluster	TLR1	Adaptive Immune System	0.0497938	-0.137917
ALOX15	NF2 cluster	TLR10	Innate Immune System	0	0.783431
ALOX15	NF2 cluster	TLR2	Adaptive Immune System	0	0.626711
ALOX15	NF2 cluster	TLR3	Innate Immune System	0.02611	0.156233
ALOX15	NF2 cluster	TLR6	Adaptive Immune System	0	0.567365
ALOX15	NF2 cluster	TLR7	Innate Immune System	0	0.499006
ALOX15	NF2 cluster	TLR8	Innate Immune System	0	0.761919
ALOX15	NF2 cluster	TLR9	Innate Immune System	0	0.569525
ALOX15	NF2 cluster	TMBIM1	Innate Immune System	0.00312742	-0.206782
ALOX15	NF2 cluster	TMC6	Innate Immune System	0.0262168	0.156122
ALOX15	NF2 cluster	TMEM173	Innate Immune System	0.000218867	-0.25744
ALOX15	NF2 cluster	TMEM179B	Innate Immune System	6.14664e-08	-0.371458
ALOX15	NF2 cluster	TMEM30A	Innate Immune System	0	-0.563718
ALOX15	NF2 cluster	TNFAIP3	Innate Immune System	0.00170862	-0.219271
ALOX15	NF2 cluster	TNFAIP6	Innate Immune System	0	0.676714
ALOX15	NF2 cluster	TNFRSF11A	Cytokine Signaling in Immune system	0	0.578922
ALOX15	NF2 cluster	TNFRSF11B	Cytokine Signaling in Immune system	0	-0.534503
ALOX15	NF2 cluster	TNFRSF12A	Cytokine Signaling in Immune system	0.00022204	-0.257192
ALOX15	NF2 cluster	TNFRSF13B	Cytokine Signaling in Immune system	0	0.559505
ALOX15	NF2 cluster	TNFRSF13C	Cytokine Signaling in Immune system	0	0.553513
ALOX15	NF2 cluster	TNFRSF17	Cytokine Signaling in Immune system	0	0.580721
ALOX15	NF2 cluster	TNFRSF18	Cytokine Signaling in Immune system	0	0.715194
ALOX15	NF2 cluster	TNFRSF1A	Cytokine Signaling in Immune system	0.0149996	-0.170671
ALOX15	NF2 cluster	TNFRSF1B	Cytokine Signaling in Immune system	0.0285346	-0.153817
ALOX15	NF2 cluster	TNFRSF25	Cytokine Signaling in Immune system	6.68493e-10	0.419571
ALOX15	NF2 cluster	TNFRSF4	Cytokine Signaling in Immune system	0	0.723217
ALOX15	NF2 cluster	TNFRSF8	Cytokine Signaling in Immune system	0	0.731765
ALOX15	NF2 cluster	TNFRSF9	Cytokine Signaling in Immune system	0	0.534744
ALOX15	NF2 cluster	TNFSF12	Cytokine Signaling in Immune system	0.016326	-0.168531
ALOX15	NF2 cluster	TNFSF13	Cytokine Signaling in Immune system	1.1112e-06	0.335988
ALOX15	NF2 cluster	TNFSF13B	Cytokine Signaling in Immune system	0.00323166	0.206085
ALOX15	NF2 cluster	TNFSF18	Cytokine Signaling in Immune system	0	0.523694
ALOX15	NF2 cluster	TNFSF4	Cytokine Signaling in Immune system	0	0.576216
ALOX15	NF2 cluster	TNFSF8	Cytokine Signaling in Immune system	0	0.639295
ALOX15	NF2 cluster	TNFSF9	Cytokine Signaling in Immune system	1.85375e-07	0.358415
ALOX15	NF2 cluster	TNIP2	Cytokine Signaling in Immune system	0.00621846	0.191691
ALOX15	NF2 cluster	TNRC6B	Adaptive Immune System	8.49489e-10	0.417227
ALOX15	NF2 cluster	TNRC6C	Adaptive Immune System	0	0.721715
ALOX15	NF2 cluster	TP53	Adaptive Immune System	3.60098e-06	0.320292
ALOX15	NF2 cluster	TPP2	Adaptive Immune System	0.00111521	0.2277
ALOX15	NF2 cluster	TPR	Cytokine Signaling in Immune system	0.036103	0.147264
ALOX15	NF2 cluster	TRAF2	Cytokine Signaling in Immune system	1.27172e-05	0.302449
ALOX15	NF2 cluster	TRAF3	Cytokine Signaling in Immune system	0	0.54079
ALOX15	NF2 cluster	TRAF6	Adaptive Immune System	3.48517e-07	0.350698
ALOX15	NF2 cluster	TRAF7	Adaptive Immune System	9.00473e-10	0.416654
ALOX15	NF2 cluster	TRAIP	Adaptive Immune System	0	0.479381
ALOX15	NF2 cluster	TRAPPC1	Innate Immune System	0	-0.48386
ALOX15	NF2 cluster	TRAT1	Adaptive Immune System	0	0.744845
ALOX15	NF2 cluster	TREM1	Adaptive Immune System	0	0.540062
ALOX15	NF2 cluster	TREM2	Adaptive Immune System	0	0.623062
ALOX15	NF2 cluster	TREML1	Adaptive Immune System	0	0.585201
ALOX15	NF2 cluster	TREML2	Adaptive Immune System	0	0.566783
ALOX15	NF2 cluster	TREML4	Adaptive Immune System	0	0.616267
ALOX15	NF2 cluster	TRIM10	Cytokine Signaling in Immune system	0	0.65393
ALOX15	NF2 cluster	TRIM11	Adaptive Immune System	0.0360519	-0.147304
ALOX15	NF2 cluster	TRIM14	Cytokine Signaling in Immune system	0	0.69559
ALOX15	NF2 cluster	TRIM17	Cytokine Signaling in Immune system	0	0.65763
ALOX15	NF2 cluster	TRIM2	Cytokine Signaling in Immune system	0	-0.589132
ALOX15	NF2 cluster	TRIM21	Adaptive Immune System	0.00547885	0.19455
ALOX15	NF2 cluster	TRIM26	Cytokine Signaling in Immune system	0.00799944	-0.18589
ALOX15	NF2 cluster	TRIM29	Cytokine Signaling in Immune system	0	0.702003
ALOX15	NF2 cluster	TRIM3	Cytokine Signaling in Immune system	0	0.610292
ALOX15	NF2 cluster	TRIM31	Cytokine Signaling in Immune system	0	0.75468
ALOX15	NF2 cluster	TRIM32	Adaptive Immune System	0.000256355	-0.254702
ALOX15	NF2 cluster	TRIM34	Cytokine Signaling in Immune system	0	0.719193
ALOX15	NF2 cluster	TRIM35	Cytokine Signaling in Immune system	0	0.645468
ALOX15	NF2 cluster	TRIM36	Adaptive Immune System	0	0.793468
ALOX15	NF2 cluster	TRIM37	Adaptive Immune System	0	0.519111
ALOX15	NF2 cluster	TRIM38	Cytokine Signaling in Immune system	0.0343918	-0.148635
ALOX15	NF2 cluster	TRIM39	Adaptive Immune System	0.0194248	-0.164068
ALOX15	NF2 cluster	TRIM4	Adaptive Immune System	2.9802e-05	-0.28974
ALOX15	NF2 cluster	TRIM41	Adaptive Immune System	3.28779e-08	-0.37861
ALOX15	NF2 cluster	TRIM45	Cytokine Signaling in Immune system	2.48098e-12	0.464147
ALOX15	NF2 cluster	TRIM46	Cytokine Signaling in Immune system	0	0.558538
ALOX15	NF2 cluster	TRIM50	Adaptive Immune System	1.04168e-11	0.455344
ALOX15	NF2 cluster	TRIM56	Innate Immune System	6.67917e-14	-0.472906
ALOX15	NF2 cluster	TRIM62	Cytokine Signaling in Immune system	0	0.631415
ALOX15	NF2 cluster	TRIM63	Adaptive Immune System	7.55453e-06	0.309949
ALOX15	NF2 cluster	TRIM68	Cytokine Signaling in Immune system	5.17901e-11	-0.442891
ALOX15	NF2 cluster	TRIM69	Adaptive Immune System	0	0.704198
ALOX15	NF2 cluster	TRIM71	Adaptive Immune System	0	0.605197
ALOX15	NF2 cluster	TRIM8	Cytokine Signaling in Immune system	2.27601e-08	-0.382737
ALOX15	NF2 cluster	TRIM9	Adaptive Immune System	1.12115e-08	0.390527
ALOX15	NF2 cluster	TRIP12	Adaptive Immune System	0	-0.74355
ALOX15	NF2 cluster	TRPM2	Innate Immune System	0	0.578221
ALOX15	NF2 cluster	TSC2	Adaptive Immune System	0	0.478145
ALOX15	NF2 cluster	TSPAN14	Innate Immune System	6.34691e-09	-0.396641
ALOX15	NF2 cluster	TUBA1A	Adaptive Immune System	0.000493955	-0.243016
ALOX15	NF2 cluster	TUBA1B	Adaptive Immune System	0.00889045	-0.183409
ALOX15	NF2 cluster	TUBA1C	Adaptive Immune System	4.40375e-05	-0.283712
ALOX15	NF2 cluster	TUBA3C	Adaptive Immune System	0	0.591961
ALOX15	NF2 cluster	TUBA3E	Adaptive Immune System	0	0.588873
ALOX15	NF2 cluster	TUBA4A	Adaptive Immune System	0.000110776	-0.268916
ALOX15	NF2 cluster	TUBA8	Adaptive Immune System	0	0.609822
ALOX15	NF2 cluster	TUBB	Innate Immune System	7.58778e-09	-0.394736
ALOX15	NF2 cluster	TUBB1	Adaptive Immune System	0	0.589673
ALOX15	NF2 cluster	TUBB2A	Adaptive Immune System	1.76558e-09	-0.409924
ALOX15	NF2 cluster	TUBB2B	Adaptive Immune System	1.88636e-05	-0.296637
ALOX15	NF2 cluster	TUBB3	Adaptive Immune System	9.34166e-05	0.271712
ALOX15	NF2 cluster	TUBB6	Adaptive Immune System	0.00493339	-0.196889
ALOX15	NF2 cluster	TUBB8	Adaptive Immune System	3.39549e-10	0.426063
ALOX15	NF2 cluster	TWIST1	Cytokine Signaling in Immune system	0	0.6577
ALOX15	NF2 cluster	TXK	Innate Immune System	8.58109e-09	0.393416
ALOX15	NF2 cluster	TXLNA	Cytokine Signaling in Immune system	0	-0.496662
ALOX15	NF2 cluster	TXN	Inflammasomes	0.000566422	-0.240507
ALOX15	NF2 cluster	TXNDC5	Innate Immune System	0.000842412	-0.233085
ALOX15	NF2 cluster	TXNIP	Inflammasomes	3.55899e-07	-0.350438
ALOX15	NF2 cluster	TYK2	Cytokine Signaling in Immune system	0.000393741	-0.247117
ALOX15	NF2 cluster	UBA1	Adaptive Immune System	0	-0.530288
ALOX15	NF2 cluster	UBA3	Adaptive Immune System	4.74847e-12	-0.460504
ALOX15	NF2 cluster	UBA5	Adaptive Immune System	0	-0.626065
ALOX15	NF2 cluster	UBA52	Adaptive Immune System	0.000130631	-0.266183
ALOX15	NF2 cluster	UBA6	Adaptive Immune System	0	-0.528402
ALOX15	NF2 cluster	UBAC1	Adaptive Immune System	0	-0.568623
ALOX15	NF2 cluster	UBB	Adaptive Immune System	0.000716125	-0.236149
ALOX15	NF2 cluster	UBC	Adaptive Immune System	0.0221843	-0.160588
ALOX15	NF2 cluster	UBE2A	Adaptive Immune System	0	-0.497828
ALOX15	NF2 cluster	UBE2B	Adaptive Immune System	5.04735e-07	0.346077
ALOX15	NF2 cluster	UBE2C	Adaptive Immune System	0	0.64485
ALOX15	NF2 cluster	UBE2D1	Adaptive Immune System	0	0.635422
ALOX15	NF2 cluster	UBE2D2	Adaptive Immune System	0.0121601	-0.175877
ALOX15	NF2 cluster	UBE2D3	Adaptive Immune System	0	-0.4958
ALOX15	NF2 cluster	UBE2D4	Adaptive Immune System	6.89292e-06	-0.311249
ALOX15	NF2 cluster	UBE2E1	Adaptive Immune System	0	-0.613834
ALOX15	NF2 cluster	UBE2E2	Adaptive Immune System	0.00348932	-0.204445
ALOX15	NF2 cluster	UBE2F	Adaptive Immune System	2.90845e-15	-0.473421
ALOX15	NF2 cluster	UBE2G1	Adaptive Immune System	0	-0.477237
ALOX15	NF2 cluster	UBE2G2	Adaptive Immune System	0.000105427	-0.269731
ALOX15	NF2 cluster	UBE2H	Adaptive Immune System	0	-0.548053
ALOX15	NF2 cluster	UBE2J1	Adaptive Immune System	0	-0.497379
ALOX15	NF2 cluster	UBE2J2	Adaptive Immune System	0	0.731369
ALOX15	NF2 cluster	UBE2K	Adaptive Immune System	2.21386e-08	0.383046
ALOX15	NF2 cluster	UBE2M	Adaptive Immune System	1.21267e-09	-0.413701
ALOX15	NF2 cluster	UBE2N	Adaptive Immune System	0	-0.621142
ALOX15	NF2 cluster	UBE2O	Adaptive Immune System	0.0437	0.14177
ALOX15	NF2 cluster	UBE2Q1	Adaptive Immune System	0.0131611	-0.17393
ALOX15	NF2 cluster	UBE2Q2	Adaptive Immune System	0	-0.542418
ALOX15	NF2 cluster	UBE2S	Adaptive Immune System	0	0.729421
ALOX15	NF2 cluster	UBE2U	Adaptive Immune System	0	0.622549
ALOX15	NF2 cluster	UBE2V1	Adaptive Immune System	0	0.725095
ALOX15	NF2 cluster	UBE2V2	Adaptive Immune System	1.9563e-12	-0.465321
ALOX15	NF2 cluster	UBE2Z	Adaptive Immune System	0.00809877	-0.185601
ALOX15	NF2 cluster	UBE3A	Adaptive Immune System	0	-0.640223
ALOX15	NF2 cluster	UBE3B	Adaptive Immune System	0	-0.550952
ALOX15	NF2 cluster	UBE3C	Adaptive Immune System	9.96235e-11	-0.43726
ALOX15	NF2 cluster	UBE4A	Adaptive Immune System	0	-0.708014
ALOX15	NF2 cluster	UBOX5	Adaptive Immune System	0	0.704498
ALOX15	NF2 cluster	UBR2	Adaptive Immune System	0	-0.501483
ALOX15	NF2 cluster	UBR4	Adaptive Immune System	0.019427	-0.164065
ALOX15	NF2 cluster	ULBP1	Adaptive Immune System	0	0.560929
ALOX15	NF2 cluster	ULBP3	Adaptive Immune System	0	0.583447
ALOX15	NF2 cluster	UNC13D	Innate Immune System	0	0.636329
ALOX15	NF2 cluster	UNKL	Adaptive Immune System	0	0.72117
ALOX15	NF2 cluster	USP18	Cytokine Signaling in Immune system	3.01223e-07	0.352498
ALOX15	NF2 cluster	VAMP3	Adaptive Immune System	0	-0.577762
ALOX15	NF2 cluster	VAMP8	Adaptive Immune System	0.000190733	-0.2598
ALOX15	NF2 cluster	VASP	Adaptive Immune System	0.00258829	0.210764
ALOX15	NF2 cluster	VAT1	Innate Immune System	0.0489877	-0.138403
ALOX15	NF2 cluster	VAV1	Adaptive Immune System	3.39004e-13	0.471108
ALOX15	NF2 cluster	VAV2	Innate Immune System	0.00099399	0.229923
ALOX15	NF2 cluster	VAV3	Innate Immune System	3.70871e-06	-0.319887
ALOX15	NF2 cluster	VCAM1	Adaptive Immune System	0.000426421	-0.245683
ALOX15	NF2 cluster	VCL	Cytokine Signaling in Immune system	3.34631e-08	-0.378411
ALOX15	NF2 cluster	VCP	Innate Immune System	1.91935e-06	-0.328795
ALOX15	NF2 cluster	VEGFA	Cytokine Signaling in Immune system	0.0197698	0.16361
ALOX15	NF2 cluster	VHL	Adaptive Immune System	1.42891e-05	-0.300744
ALOX15	NF2 cluster	VIM	Cytokine Signaling in Immune system	0	-0.602149
ALOX15	NF2 cluster	VPRBP	Adaptive Immune System	6.23815e-06	0.312657
ALOX15	NF2 cluster	VWF	Cytokine Signaling in Immune system	0.00948674	-0.18187
ALOX15	NF2 cluster	WASF1	Innate Immune System	0	0.570905
ALOX15	NF2 cluster	WASF2	Innate Immune System	0	-0.49684
ALOX15	NF2 cluster	WASL	Innate Immune System	0	-0.574164
ALOX15	NF2 cluster	WIPF2	Innate Immune System	3.34436e-12	0.462548
ALOX15	NF2 cluster	WIPF3	Innate Immune System	0	0.494804
ALOX15	NF2 cluster	WSB1	Adaptive Immune System	0	-0.618724
ALOX15	NF2 cluster	WWP1	Adaptive Immune System	0	-0.478096
ALOX15	NF2 cluster	XRCC5	Innate Immune System	0	-0.731411
ALOX15	NF2 cluster	XRCC6	Innate Immune System	1.75483e-11	-0.451541
ALOX15	NF2 cluster	YES1	Adaptive Immune System	0	-0.549422
ALOX15	NF2 cluster	YPEL5	Innate Immune System	0	-0.666367
ALOX15	NF2 cluster	YWHAB	Adaptive Immune System	0	-0.611011
ALOX15	NF2 cluster	YWHAZ	Adaptive Immune System	0	-0.535005
ALOX15	NF2 cluster	ZAP70	Adaptive Immune System	0	0.727361
ALOX15	NF2 cluster	ZBP1	Innate Immune System	0	0.664782
ALOX15	NF2 cluster	ZEB1	Cytokine Signaling in Immune system	0	0.493325
ALOX15	NF2 cluster	ZNRF1	Adaptive Immune System	3.83628e-11	0.44538
ALOX15	NF2 cluster	ZNRF2	Adaptive Immune System	0.0331965	-0.149628
ALOX15B	NF2 cluster	ABCE1	Cytokine Signaling in Immune system	0	-0.506973
ALOX15B	NF2 cluster	ACLY	Innate Immune System	2.66196e-06	-0.324406
ALOX15B	NF2 cluster	ACPP	Innate Immune System	0.0122036	-0.175789
ALOX15B	NF2 cluster	ACTB	Cytokine Signaling in Immune system	0	-0.474124
ALOX15B	NF2 cluster	ACTG1	Cytokine Signaling in Immune system	1.28957e-07	-0.362765
ALOX15B	NF2 cluster	ACTN2	Cytokine Signaling in Immune system	0	0.613665
ALOX15B	NF2 cluster	ACTR10	Innate Immune System	0	-0.657615
ALOX15B	NF2 cluster	ACTR1A	Adaptive Immune System	3.39225e-06	-0.321109
ALOX15B	NF2 cluster	ACTR1B	Adaptive Immune System	0	-0.509146
ALOX15B	NF2 cluster	ACTR2	Innate Immune System	0	-0.494163
ALOX15B	NF2 cluster	ACTR3	Innate Immune System	1.22047e-11	-0.454218
ALOX15B	NF2 cluster	ADAM10	Innate Immune System	3.22859e-07	-0.351643
ALOX15B	NF2 cluster	ADAM8	Innate Immune System	0	0.616972
ALOX15B	NF2 cluster	ADAR	Cytokine Signaling in Immune system	0	-0.515924
ALOX15B	NF2 cluster	ADCY1	Innate Immune System	3.01603e-10	0.427179
ALOX15B	NF2 cluster	ADCY2	Innate Immune System	0	0.574573
ALOX15B	NF2 cluster	ADCY3	Innate Immune System	1.67566e-10	-0.432607
ALOX15B	NF2 cluster	ADCY4	Innate Immune System	0.0153343	-0.170116
ALOX15B	NF2 cluster	ADCY5	Innate Immune System	2.0836e-10	0.430614
ALOX15B	NF2 cluster	ADCY6	Innate Immune System	0.00189123	-0.217219
ALOX15B	NF2 cluster	ADCY7	Innate Immune System	3.87488e-06	0.319285
ALOX15B	NF2 cluster	ADCY8	Innate Immune System	0	0.631697
ALOX15B	NF2 cluster	ADCY9	Innate Immune System	0.0200449	-0.163249
ALOX15B	NF2 cluster	ADRBK1	Innate Immune System	0.0110633	-0.178179
ALOX15B	NF2 cluster	AGA	Innate Immune System	2.05079e-08	-0.383897
ALOX15B	NF2 cluster	AGER	DEx/H-box helicases activate type I IFN and inflammatory cytokines production	0	0.671501
ALOX15B	NF2 cluster	AGL	Innate Immune System	5.19979e-06	0.315209
ALOX15B	NF2 cluster	AGPAT2	Innate Immune System	5.19205e-10	-0.422017
ALOX15B	NF2 cluster	AHCYL1	Adaptive Immune System	1.38233e-07	-0.361937
ALOX15B	NF2 cluster	AIM2	Inflammasomes	0	0.691387
ALOX15B	NF2 cluster	AKAP9	Cytokine Signaling in Immune system	1.91191e-08	0.384674
ALOX15B	NF2 cluster	AKT1	Adaptive Immune System	0	-0.493774
ALOX15B	NF2 cluster	AKT1S1	Adaptive Immune System	0	0.489957
ALOX15B	NF2 cluster	AKT2	Adaptive Immune System	0	0.567613
ALOX15B	NF2 cluster	AKT3	Adaptive Immune System	0	0.681489
ALOX15B	NF2 cluster	ALAD	Innate Immune System	0.00427927	0.200024
ALOX15B	NF2 cluster	ALDH3B1	Innate Immune System	0.00326644	0.205857
ALOX15B	NF2 cluster	ALDOA	Innate Immune System	0.00306336	-0.207221
ALOX15B	NF2 cluster	ALOX15	Cytokine Signaling in Immune system	0	0.738274
ALOX15B	NF2 cluster	ALOX5	Cytokine Signaling in Immune system	0	0.531059
ALOX15B	NF2 cluster	AMICA1	Adaptive Immune System	2.31226e-07	0.355736
ALOX15B	NF2 cluster	AMPD3	Innate Immune System	0	0.743151
ALOX15B	NF2 cluster	ANAPC10	Adaptive Immune System	0	-0.496833
ALOX15B	NF2 cluster	ANAPC11	Adaptive Immune System	4.04718e-08	0.376253
ALOX15B	NF2 cluster	ANAPC13	Adaptive Immune System	8.50729e-10	-0.417213
ALOX15B	NF2 cluster	ANAPC2	Adaptive Immune System	0	0.545703
ALOX15B	NF2 cluster	ANAPC4	Adaptive Immune System	1.26203e-07	-0.363021
ALOX15B	NF2 cluster	ANAPC5	Adaptive Immune System	0	-0.540466
ALOX15B	NF2 cluster	ANO6	Innate Immune System	0	-0.497262
ALOX15B	NF2 cluster	ANXA1	Cytokine Signaling in Immune system	6.22291e-06	-0.312692
ALOX15B	NF2 cluster	ANXA2	Innate Immune System	1.65726e-05	-0.298559
ALOX15B	NF2 cluster	AP1G1	Adaptive Immune System	5.75513e-08	-0.372218
ALOX15B	NF2 cluster	AP1S2	Adaptive Immune System	1.85311e-09	-0.409434
ALOX15B	NF2 cluster	AP1S3	Adaptive Immune System	3.40509e-06	0.321058
ALOX15B	NF2 cluster	AP2A1	Adaptive Immune System	2.90496e-05	0.29013
ALOX15B	NF2 cluster	AP2B1	Adaptive Immune System	8.03867e-05	0.274152
ALOX15B	NF2 cluster	AP2M1	Adaptive Immune System	0	-0.497881
ALOX15B	NF2 cluster	AP2S1	Adaptive Immune System	0	-0.524592
ALOX15B	NF2 cluster	APEH	Innate Immune System	1.83902e-09	-0.409511
ALOX15B	NF2 cluster	APP	Inflammasomes	0.00241679	-0.21219
ALOX15B	NF2 cluster	APRT	Innate Immune System	2.59811e-05	-0.291827
ALOX15B	NF2 cluster	ARAF	Cytokine Signaling in Immune system	2.96763e-05	-0.289804
ALOX15B	NF2 cluster	ARF1	Adaptive Immune System	0.00316012	-0.206561
ALOX15B	NF2 cluster	ARHGAP9	Innate Immune System	1.30539e-05	0.302068
ALOX15B	NF2 cluster	ARIH1	Cytokine Signaling in Immune system	7.37511e-06	-0.31029
ALOX15B	NF2 cluster	ARIH2	Adaptive Immune System	1.45789e-06	-0.332436
ALOX15B	NF2 cluster	ARL8A	Innate Immune System	1.71599e-12	0.465929
ALOX15B	NF2 cluster	ARMC8	Innate Immune System	8.51184e-13	0.468695
ALOX15B	NF2 cluster	ARPC1A	Innate Immune System	1.94014e-09	-0.408967
ALOX15B	NF2 cluster	ARPC3	Innate Immune System	9.21634e-09	-0.392647
ALOX15B	NF2 cluster	ARPC5	Innate Immune System	0	-0.503872
ALOX15B	NF2 cluster	ARRB2	Cytokine Signaling in Immune system	0	0.540272
ALOX15B	NF2 cluster	ARSB	Innate Immune System	0.00580542	0.193247
ALOX15B	NF2 cluster	ART1	Innate Immune System	1.83696e-06	0.329379
ALOX15B	NF2 cluster	ARTN	Cytokine Signaling in Immune system	0	0.72798
ALOX15B	NF2 cluster	ASAH1	Innate Immune System	0.000176734	0.261098
ALOX15B	NF2 cluster	ASB1	Adaptive Immune System	5.52895e-06	-0.314351
ALOX15B	NF2 cluster	ASB11	Adaptive Immune System	0	0.746148
ALOX15B	NF2 cluster	ASB12	Adaptive Immune System	0	0.599221
ALOX15B	NF2 cluster	ASB14	Adaptive Immune System	0	0.654393
ALOX15B	NF2 cluster	ASB16	Adaptive Immune System	0	0.549585
ALOX15B	NF2 cluster	ASB17	Adaptive Immune System	0	0.634719
ALOX15B	NF2 cluster	ASB18	Adaptive Immune System	0	0.650044
ALOX15B	NF2 cluster	ASB2	Adaptive Immune System	0	0.546079
ALOX15B	NF2 cluster	ASB3	Adaptive Immune System	3.80798e-08	-0.376946
ALOX15B	NF2 cluster	ASB4	Adaptive Immune System	0	0.72018
ALOX15B	NF2 cluster	ASB5	Adaptive Immune System	0	0.64041
ALOX15B	NF2 cluster	ASB6	Adaptive Immune System	1.96334e-08	0.38438
ALOX15B	NF2 cluster	ASB7	Adaptive Immune System	0	0.505573
ALOX15B	NF2 cluster	ASB8	Adaptive Immune System	8.63701e-05	-0.272989
ALOX15B	NF2 cluster	ATAD3B	Innate Immune System	0	0.587014
ALOX15B	NF2 cluster	ATF1	Cytokine Signaling in Immune system	0.00116319	-0.226881
ALOX15B	NF2 cluster	ATG12	Innate Immune System	0.0110555	-0.178196
ALOX15B	NF2 cluster	ATG5	Innate Immune System	4.74117e-05	-0.282557
ALOX15B	NF2 cluster	ATG7	Adaptive Immune System	0.0423568	-0.142679
ALOX15B	NF2 cluster	ATP11A	Innate Immune System	0	0.699469
ALOX15B	NF2 cluster	ATP11B	Innate Immune System	1.75474e-06	-0.329988
ALOX15B	NF2 cluster	ATP6AP2	Innate Immune System	6.49834e-13	-0.46954
ALOX15B	NF2 cluster	ATP6V0A2	Innate Immune System	0.000467291	-0.244026
ALOX15B	NF2 cluster	ATP6V0B	Innate Immune System	7.99079e-06	-0.30915
ALOX15B	NF2 cluster	ATP6V0C	Innate Immune System	0.0349532	-0.148179
ALOX15B	NF2 cluster	ATP6V0D1	Innate Immune System	0.00708714	-0.188698
ALOX15B	NF2 cluster	ATP6V0D2	Innate Immune System	0.000552598	0.240962
ALOX15B	NF2 cluster	ATP6V0E1	Innate Immune System	2.42571e-09	-0.406687
ALOX15B	NF2 cluster	ATP6V1A	Innate Immune System	2.46091e-09	-0.406539
ALOX15B	NF2 cluster	ATP6V1B2	Innate Immune System	0.035409	-0.147813
ALOX15B	NF2 cluster	ATP6V1C1	Innate Immune System	0.00299562	-0.207694
ALOX15B	NF2 cluster	ATP6V1C2	Innate Immune System	1.62556e-06	0.331
ALOX15B	NF2 cluster	ATP6V1D	Innate Immune System	2.67916e-07	-0.353937
ALOX15B	NF2 cluster	ATP6V1E2	Innate Immune System	2.06484e-05	0.295287
ALOX15B	NF2 cluster	ATP6V1F	Innate Immune System	0.0283363	-0.154008
ALOX15B	NF2 cluster	ATP6V1G1	Innate Immune System	0	-0.479534
ALOX15B	NF2 cluster	ATP6V1G2	Innate Immune System	0	0.552989
ALOX15B	NF2 cluster	ATP6V1H	Innate Immune System	1.47743e-05	-0.300253
ALOX15B	NF2 cluster	ATP8A1	Innate Immune System	0	0.494243
ALOX15B	NF2 cluster	AZU1	Innate Immune System	0	0.548405
ALOX15B	NF2 cluster	B2M	Adaptive Immune System	3.83623e-07	-0.349507
ALOX15B	NF2 cluster	B4GALT1	Innate Immune System	4.36465e-05	-0.283851
ALOX15B	NF2 cluster	BAIAP2	Innate Immune System	2.25813e-07	0.356024
ALOX15B	NF2 cluster	BATF	Cytokine Signaling in Immune system	0	0.644498
ALOX15B	NF2 cluster	BCAP31	Adaptive Immune System	0	-0.555024
ALOX15B	NF2 cluster	BCL10	Adaptive Immune System	0.0489169	0.138446
ALOX15B	NF2 cluster	BCL2L1	Inflammasomes	4.96475e-10	-0.422448
ALOX15B	NF2 cluster	BCL6	Cytokine Signaling in Immune system	4.45329e-06	-0.317364
ALOX15B	NF2 cluster	BIRC2	Cytokine Signaling in Immune system	0	-0.499573
ALOX15B	NF2 cluster	BIRC3	Cytokine Signaling in Immune system	0.000111152	-0.26886
ALOX15B	NF2 cluster	BIRC5	Cytokine Signaling in Immune system	0	0.685129
ALOX15B	NF2 cluster	BLK	Adaptive Immune System	0	0.619763
ALOX15B	NF2 cluster	BLMH	Adaptive Immune System	3.70248e-05	-0.286406
ALOX15B	NF2 cluster	BLNK	Adaptive Immune System	7.75604e-05	0.27473
ALOX15B	NF2 cluster	BRAF	Cytokine Signaling in Immune system	1.11823e-05	0.30432
ALOX15B	NF2 cluster	BRAP	Cytokine Signaling in Immune system	0	0.553605
ALOX15B	NF2 cluster	BRI3	Innate Immune System	8.75566e-07	-0.339071
ALOX15B	NF2 cluster	BRWD1	Cytokine Signaling in Immune system	0.00149005	0.222008
ALOX15B	NF2 cluster	BST1	Innate Immune System	0	0.505666
ALOX15B	NF2 cluster	BTBD1	Adaptive Immune System	0	-0.523514
ALOX15B	NF2 cluster	BTBD6	Adaptive Immune System	1.05232e-07	-0.365175
ALOX15B	NF2 cluster	BTC	Adaptive Immune System	8.97858e-11	0.438172
ALOX15B	NF2 cluster	BTK	Adaptive Immune System	0	0.577448
ALOX15B	NF2 cluster	BTLA	Adaptive Immune System	0	0.720215
ALOX15B	NF2 cluster	BTN1A1	Adaptive Immune System	0	0.664607
ALOX15B	NF2 cluster	BTN2A1	Adaptive Immune System	0.000315449	-0.251064
ALOX15B	NF2 cluster	BTN2A2	Adaptive Immune System	0	0.520673
ALOX15B	NF2 cluster	BTN3A1	Adaptive Immune System	0	0.492875
ALOX15B	NF2 cluster	BTNL2	Adaptive Immune System	0	0.695132
ALOX15B	NF2 cluster	BTNL8	Adaptive Immune System	0	0.742224
ALOX15B	NF2 cluster	BTNL9	Adaptive Immune System	2.10811e-10	0.430507
ALOX15B	NF2 cluster	BTRC	Adaptive Immune System	1.15222e-08	0.39023
ALOX15B	NF2 cluster	C16orf62	Innate Immune System	0.00710923	-0.188626
ALOX15B	NF2 cluster	C1QA	Innate Immune System	0.0016897	0.219493
ALOX15B	NF2 cluster	C1S	Innate Immune System	0.0187236	-0.16502
ALOX15B	NF2 cluster	C3	Adaptive Immune System	0.000626386	0.238647
ALOX15B	NF2 cluster	C3AR1	Innate Immune System	8.85909e-10	0.416814
ALOX15B	NF2 cluster	C6orf120	Innate Immune System	7.71395e-06	-0.309652
ALOX15B	NF2 cluster	C7	Innate Immune System	3.13239e-08	-0.379157
ALOX15B	NF2 cluster	CAB39	Innate Immune System	0	-0.490541
ALOX15B	NF2 cluster	CALM1	Adaptive Immune System	8.48832e-07	-0.339469
ALOX15B	NF2 cluster	CALM2	Adaptive Immune System	0	-0.493598
ALOX15B	NF2 cluster	CALR	Adaptive Immune System	3.55118e-05	-0.28705
ALOX15B	NF2 cluster	CAMK2A	Cytokine Signaling in Immune system	0	0.576539
ALOX15B	NF2 cluster	CAMK2B	Cytokine Signaling in Immune system	0	0.760534
ALOX15B	NF2 cluster	CAMK2D	Cytokine Signaling in Immune system	0	0.634112
ALOX15B	NF2 cluster	CAMK4	Innate Immune System	0	0.726719
ALOX15B	NF2 cluster	CAND1	Innate Immune System	0	-0.494533
ALOX15B	NF2 cluster	CANT1	Innate Immune System	1.03396e-06	-0.336923
ALOX15B	NF2 cluster	CANX	Adaptive Immune System	0.000116267	-0.268117
ALOX15B	NF2 cluster	CAP1	Innate Immune System	0	-0.604963
ALOX15B	NF2 cluster	CAPN1	Innate Immune System	5.18395e-13	-0.470156
ALOX15B	NF2 cluster	CAPZA2	Innate Immune System	0	-0.544507
ALOX15B	NF2 cluster	CARD11	Adaptive Immune System	1.09873e-09	0.414684
ALOX15B	NF2 cluster	CARD9	Innate Immune System	0	0.509459
ALOX15B	NF2 cluster	CASP1	Inflammasomes	0.036178	0.147205
ALOX15B	NF2 cluster	CASP10	Innate Immune System	0	0.678453
ALOX15B	NF2 cluster	CASP2	Innate Immune System	0.00305218	-0.207298
ALOX15B	NF2 cluster	CASP4	Innate Immune System	0.0207149	0.162391
ALOX15B	NF2 cluster	CASP8	CLEC7A/inflammasome pathway	0	0.663698
ALOX15B	NF2 cluster	CASP9	Adaptive Immune System	0.0281511	0.154187
ALOX15B	NF2 cluster	CAT	Innate Immune System	0.000826136	-0.233455
ALOX15B	NF2 cluster	CBL	Adaptive Immune System	6.09407e-05	-0.278593
ALOX15B	NF2 cluster	CBLB	Adaptive Immune System	0.00122442	-0.225879
ALOX15B	NF2 cluster	CCL11	Cytokine Signaling in Immune system	0	0.526259
ALOX15B	NF2 cluster	CCL17	Innate Immune System	0	0.594158
ALOX15B	NF2 cluster	CCL2	Cytokine Signaling in Immune system	1.21126e-06	-0.334865
ALOX15B	NF2 cluster	CCL22	Cytokine Signaling in Immune system	0	0.605508
ALOX15B	NF2 cluster	CCL4	Cytokine Signaling in Immune system	0	0.631048
ALOX15B	NF2 cluster	CCL5	Cytokine Signaling in Immune system	0.00346652	0.204586
ALOX15B	NF2 cluster	CCND1	Cytokine Signaling in Immune system	0.00025283	-0.254943
ALOX15B	NF2 cluster	CCNF	Adaptive Immune System	0	0.551189
ALOX15B	NF2 cluster	CCR1	Cytokine Signaling in Immune system	1.33094e-06	0.333633
ALOX15B	NF2 cluster	CCR2	Cytokine Signaling in Immune system	0	0.78743
ALOX15B	NF2 cluster	CCR5	Cytokine Signaling in Immune system	0	0.693174
ALOX15B	NF2 cluster	CCR6	Innate Immune System	0	0.562902
ALOX15B	NF2 cluster	CCT2	Innate Immune System	0	-0.475694
ALOX15B	NF2 cluster	CCT8	Innate Immune System	0	-0.619769
ALOX15B	NF2 cluster	CD14	Adaptive Immune System	9.11674e-06	-0.307265
ALOX15B	NF2 cluster	CD160	Adaptive Immune System	0	0.597859
ALOX15B	NF2 cluster	CD177	Innate Immune System	0	0.695829
ALOX15B	NF2 cluster	CD180	Innate Immune System	0	0.545767
ALOX15B	NF2 cluster	CD19	Adaptive Immune System	0	0.677965
ALOX15B	NF2 cluster	CD1A	Adaptive Immune System	0	0.59148
ALOX15B	NF2 cluster	CD1B	Adaptive Immune System	0	0.635051
ALOX15B	NF2 cluster	CD1C	Adaptive Immune System	0	0.477217
ALOX15B	NF2 cluster	CD1D	Adaptive Immune System	0	0.600314
ALOX15B	NF2 cluster	CD200	Adaptive Immune System	0	0.613484
ALOX15B	NF2 cluster	CD200R1	Adaptive Immune System	0	0.684002
ALOX15B	NF2 cluster	CD207	Adaptive Immune System	0	0.540692
ALOX15B	NF2 cluster	CD209	Adaptive Immune System	5.52215e-06	0.314369
ALOX15B	NF2 cluster	CD22	Adaptive Immune System	0	0.609436
ALOX15B	NF2 cluster	CD226	Adaptive Immune System	0	0.599753
ALOX15B	NF2 cluster	CD247	Adaptive Immune System	2.01195e-11	0.450501
ALOX15B	NF2 cluster	CD27	Cytokine Signaling in Immune system	0	0.544618
ALOX15B	NF2 cluster	CD274	Adaptive Immune System	0	0.553471
ALOX15B	NF2 cluster	CD28	Adaptive Immune System	0	0.61876
ALOX15B	NF2 cluster	CD300A	Adaptive Immune System	0	0.481122
ALOX15B	NF2 cluster	CD300C	Adaptive Immune System	0	0.582765
ALOX15B	NF2 cluster	CD300E	Adaptive Immune System	0	0.62592
ALOX15B	NF2 cluster	CD300LB	Adaptive Immune System	0	0.631002
ALOX15B	NF2 cluster	CD300LD	Adaptive Immune System	0	0.546094
ALOX15B	NF2 cluster	CD300LF	Adaptive Immune System	0	0.561786
ALOX15B	NF2 cluster	CD300LG	Adaptive Immune System	5.8484e-11	0.441865
ALOX15B	NF2 cluster	CD33	Adaptive Immune System	0	0.55793
ALOX15B	NF2 cluster	CD34	Adaptive Immune System	0.0218673	-0.160968
ALOX15B	NF2 cluster	CD36	Adaptive Immune System	0.000293088	0.252359
ALOX15B	NF2 cluster	CD3D	Adaptive Immune System	0	0.613514
ALOX15B	NF2 cluster	CD3E	Adaptive Immune System	0	0.596672
ALOX15B	NF2 cluster	CD3G	Adaptive Immune System	0	0.639997
ALOX15B	NF2 cluster	CD4	Adaptive Immune System	2.96119e-11	0.447474
ALOX15B	NF2 cluster	CD40	Adaptive Immune System	0	0.501066
ALOX15B	NF2 cluster	CD40LG	Adaptive Immune System	0	0.633015
ALOX15B	NF2 cluster	CD44	Cytokine Signaling in Immune system	0.000201099	-0.258895
ALOX15B	NF2 cluster	CD46	Innate Immune System	0	-0.634092
ALOX15B	NF2 cluster	CD47	Innate Immune System	1.12101e-08	-0.390528
ALOX15B	NF2 cluster	CD53	Innate Immune System	4.46669e-06	0.317322
ALOX15B	NF2 cluster	CD55	Innate Immune System	0.0021371	-0.214726
ALOX15B	NF2 cluster	CD58	Innate Immune System	0	-0.520919
ALOX15B	NF2 cluster	CD59	Innate Immune System	2.12629e-08	-0.383495
ALOX15B	NF2 cluster	CD63	Innate Immune System	6.80884e-06	-0.311422
ALOX15B	NF2 cluster	CD70	Cytokine Signaling in Immune system	0	0.543915
ALOX15B	NF2 cluster	CD74	Adaptive Immune System	5.77151e-05	-0.279457
ALOX15B	NF2 cluster	CD79A	Adaptive Immune System	0	0.685775
ALOX15B	NF2 cluster	CD79B	Adaptive Immune System	4.24014e-08	0.375723
ALOX15B	NF2 cluster	CD80	Adaptive Immune System	0	0.48249
ALOX15B	NF2 cluster	CD81	Adaptive Immune System	1.11628e-08	-0.390574
ALOX15B	NF2 cluster	CD86	Adaptive Immune System	0	0.580961
ALOX15B	NF2 cluster	CD8A	Adaptive Immune System	0	0.639348
ALOX15B	NF2 cluster	CD8B	Adaptive Immune System	0	0.780161
ALOX15B	NF2 cluster	CD93	Innate Immune System	0	-0.50237
ALOX15B	NF2 cluster	CD96	Adaptive Immune System	0	0.627022
ALOX15B	NF2 cluster	CD99	Adaptive Immune System	0.00230502	-0.21317
ALOX15B	NF2 cluster	CDA	Innate Immune System	5.26761e-05	0.280902
ALOX15B	NF2 cluster	CDC16	Adaptive Immune System	0	-0.547023
ALOX15B	NF2 cluster	CDC20	Adaptive Immune System	9.0855e-07	0.338595
ALOX15B	NF2 cluster	CDC23	Adaptive Immune System	3.23057e-10	-0.426533
ALOX15B	NF2 cluster	CDC26	Adaptive Immune System	3.23889e-08	-0.37878
ALOX15B	NF2 cluster	CDC27	Adaptive Immune System	0	0.565695
ALOX15B	NF2 cluster	CDC34	Adaptive Immune System	0.00968528	-0.181377
ALOX15B	NF2 cluster	CDH1	Adaptive Immune System	0	-0.537993
ALOX15B	NF2 cluster	CDKN1B	Adaptive Immune System	0	-0.476409
ALOX15B	NF2 cluster	CEACAM1	Innate Immune System	5.04504e-05	-0.281581
ALOX15B	NF2 cluster	CEACAM3	Innate Immune System	0	0.678268
ALOX15B	NF2 cluster	CEACAM6	Innate Immune System	0	0.581433
ALOX15B	NF2 cluster	CEBPD	Cytokine Signaling in Immune system	1.94556e-11	-0.450758
ALOX15B	NF2 cluster	CENPE	Adaptive Immune System	0	0.67042
ALOX15B	NF2 cluster	CEP290	Innate Immune System	0.0124895	-0.175221
ALOX15B	NF2 cluster	CFD	Innate Immune System	0.0362073	-0.147182
ALOX15B	NF2 cluster	CFL1	Innate Immune System	0	-0.501604
ALOX15B	NF2 cluster	CHGA	Innate Immune System	0	0.580505
ALOX15B	NF2 cluster	CHIT1	Innate Immune System	0	0.635775
ALOX15B	NF2 cluster	CHUK	Adaptive Immune System	0.000637909	-0.238308
ALOX15B	NF2 cluster	CIITA	Cytokine Signaling in Immune system	3.71282e-09	0.402284
ALOX15B	NF2 cluster	CISH	Cytokine Signaling in Immune system	0.00399445	-0.201526
ALOX15B	NF2 cluster	CKAP4	Innate Immune System	0	-0.528476
ALOX15B	NF2 cluster	CLCF1	Cytokine Signaling in Immune system	5.28102e-07	-0.345508
ALOX15B	NF2 cluster	CLEC10A	Innate Immune System	0	0.671719
ALOX15B	NF2 cluster	CLEC12A	Innate Immune System	0	0.760269
ALOX15B	NF2 cluster	CLEC2B	Adaptive Immune System	5.32215e-09	0.398506
ALOX15B	NF2 cluster	CLEC2D	Adaptive Immune System	0.00306274	0.207225
ALOX15B	NF2 cluster	CLEC4A	Innate Immune System	0	0.498324
ALOX15B	NF2 cluster	CLEC4C	Innate Immune System	0	0.707587
ALOX15B	NF2 cluster	CLEC4D	Innate Immune System	0.0079153	0.186136
ALOX15B	NF2 cluster	CLEC4E	Innate Immune System	1.05666e-11	0.455243
ALOX15B	NF2 cluster	CLEC5A	Innate Immune System	0	0.530912
ALOX15B	NF2 cluster	CLEC6A	Innate Immune System	0	0.562701
ALOX15B	NF2 cluster	CLEC7A	Innate Immune System	0	0.656653
ALOX15B	NF2 cluster	CLTA	Adaptive Immune System	6.22741e-11	-0.441331
ALOX15B	NF2 cluster	CLTC	Adaptive Immune System	9.18716e-07	-0.338451
ALOX15B	NF2 cluster	CLU	Innate Immune System	0	0.652209
ALOX15B	NF2 cluster	CMTM6	Innate Immune System	0	-0.65673
ALOX15B	NF2 cluster	CNKSR1	Cytokine Signaling in Immune system	0	0.55105
ALOX15B	NF2 cluster	CNKSR2	Cytokine Signaling in Immune system	0	0.574229
ALOX15B	NF2 cluster	CNN2	Innate Immune System	0.00117975	-0.226605
ALOX15B	NF2 cluster	CNTF	Cytokine Signaling in Immune system	0	0.587284
ALOX15B	NF2 cluster	CNTFR	Cytokine Signaling in Immune system	0	0.702046
ALOX15B	NF2 cluster	COL17A1	Adaptive Immune System	0	0.684426
ALOX15B	NF2 cluster	COL1A2	Adaptive Immune System	7.33415e-08	-0.369408
ALOX15B	NF2 cluster	COL2A1	Adaptive Immune System	0	0.655332
ALOX15B	NF2 cluster	COL3A1	Adaptive Immune System	1.45065e-09	-0.411907
ALOX15B	NF2 cluster	COLEC11	Innate Immune System	0.00133995	0.224109
ALOX15B	NF2 cluster	COMMD3	Innate Immune System	1.27792e-08	-0.389102
ALOX15B	NF2 cluster	COMMD9	Innate Immune System	0.000176302	-0.261139
ALOX15B	NF2 cluster	COPB1	Innate Immune System	0	-0.613668
ALOX15B	NF2 cluster	CPNE1	Innate Immune System	0.000335299	-0.249984
ALOX15B	NF2 cluster	CPNE3	Innate Immune System	0	-0.480403
ALOX15B	NF2 cluster	CPPED1	Innate Immune System	1.91935e-06	0.328795
ALOX15B	NF2 cluster	CR1	Innate Immune System	0	0.682653
ALOX15B	NF2 cluster	CR2	Innate Immune System	6.09728e-08	0.371551
ALOX15B	NF2 cluster	CRCP	Innate Immune System	0.00108317	0.228265
ALOX15B	NF2 cluster	CREBBP	Innate Immune System	4.32957e-11	-0.444384
ALOX15B	NF2 cluster	CREG1	Innate Immune System	0.0201587	-0.163102
ALOX15B	NF2 cluster	CRISP3	Innate Immune System	0	0.655383
ALOX15B	NF2 cluster	CRISPLD2	Innate Immune System	1.17354e-09	-0.414028
ALOX15B	NF2 cluster	CRK	Cytokine Signaling in Immune system	2.08417e-08	-0.383717
ALOX15B	NF2 cluster	CRKL	Cytokine Signaling in Immune system	1.99075e-10	-0.431033
ALOX15B	NF2 cluster	CRLF1	Cytokine Signaling in Immune system	0	0.50667
ALOX15B	NF2 cluster	CRTAM	Adaptive Immune System	0	0.611932
ALOX15B	NF2 cluster	CSF1	Cytokine Signaling in Immune system	0	0.736589
ALOX15B	NF2 cluster	CSF1R	Cytokine Signaling in Immune system	0.00593062	-0.192765
ALOX15B	NF2 cluster	CSF2	Cytokine Signaling in Immune system	0	0.65447
ALOX15B	NF2 cluster	CSF2RB	Cytokine Signaling in Immune system	0	0.556764
ALOX15B	NF2 cluster	CSF3	Cytokine Signaling in Immune system	0	0.739692
ALOX15B	NF2 cluster	CSF3R	Cytokine Signaling in Immune system	0	0.577347
ALOX15B	NF2 cluster	CSK	Adaptive Immune System	0	-0.557924
ALOX15B	NF2 cluster	CSNK2B	Innate Immune System	4.82471e-06	-0.316252
ALOX15B	NF2 cluster	CST3	Innate Immune System	5.70556e-11	-0.442074
ALOX15B	NF2 cluster	CSTB	Innate Immune System	5.55741e-08	-0.372621
ALOX15B	NF2 cluster	CTLA4	Adaptive Immune System	0	0.648156
ALOX15B	NF2 cluster	CTNNB1	Innate Immune System	2.23841e-06	0.32674
ALOX15B	NF2 cluster	CTSC	Adaptive Immune System	0.000515477	-0.242237
ALOX15B	NF2 cluster	CTSD	Adaptive Immune System	2.61888e-11	-0.448449
ALOX15B	NF2 cluster	CTSE	Adaptive Immune System	0	0.701517
ALOX15B	NF2 cluster	CTSF	Adaptive Immune System	1.79341e-05	-0.297388
ALOX15B	NF2 cluster	CTSG	Innate Immune System	4.69522e-13	0.470402
ALOX15B	NF2 cluster	CTSK	Adaptive Immune System	0.0328206	-0.149946
ALOX15B	NF2 cluster	CTSO	Adaptive Immune System	0	-0.499816
ALOX15B	NF2 cluster	CTSS	Adaptive Immune System	2.21306e-11	0.449766
ALOX15B	NF2 cluster	CUL1	Adaptive Immune System	0	-0.600322
ALOX15B	NF2 cluster	CUL2	Adaptive Immune System	6.79239e-08	-0.3703
ALOX15B	NF2 cluster	CUL3	Adaptive Immune System	0	0.543748
ALOX15B	NF2 cluster	CUL5	Adaptive Immune System	1.11663e-09	-0.414523
ALOX15B	NF2 cluster	CUL7	Adaptive Immune System	4.53137e-07	0.34743
ALOX15B	NF2 cluster	CXADR	Adaptive Immune System	1.09968e-09	-0.414675
ALOX15B	NF2 cluster	CXCL1	Cytokine Signaling in Immune system	0.00890287	-0.183376
ALOX15B	NF2 cluster	CXCL2	Cytokine Signaling in Immune system	0.00197637	-0.216324
ALOX15B	NF2 cluster	CXCR1	Innate Immune System	0	0.486118
ALOX15B	NF2 cluster	CYB5R3	Innate Immune System	0	-0.510935
ALOX15B	NF2 cluster	CYBA	Adaptive Immune System	0.0174074	-0.166895
ALOX15B	NF2 cluster	CYBB	Adaptive Immune System	6.24137e-05	0.278213
ALOX15B	NF2 cluster	CYFIP1	Innate Immune System	3.54341e-06	-0.320513
ALOX15B	NF2 cluster	CYFIP2	Innate Immune System	0.0111745	-0.177937
ALOX15B	NF2 cluster	CYLD	Innate Immune System	0	0.592645
ALOX15B	NF2 cluster	DAB2IP	Cytokine Signaling in Immune system	0	0.517444
ALOX15B	NF2 cluster	DBNL	Innate Immune System	2.60226e-11	-0.4485
ALOX15B	NF2 cluster	DCTN1	Adaptive Immune System	7.1151e-08	-0.369761
ALOX15B	NF2 cluster	DCTN2	Adaptive Immune System	0	-0.557188
ALOX15B	NF2 cluster	DCTN3	Adaptive Immune System	0.0114579	-0.177328
ALOX15B	NF2 cluster	DCTN4	Adaptive Immune System	1.78418e-09	-0.409818
ALOX15B	NF2 cluster	DCTN5	Adaptive Immune System	8.85313e-05	-0.272587
ALOX15B	NF2 cluster	DCTN6	Adaptive Immune System	0	-0.475689
ALOX15B	NF2 cluster	DDOST	Innate Immune System	0	-0.474443
ALOX15B	NF2 cluster	DDX3X	Innate Immune System	0	-0.525937
ALOX15B	NF2 cluster	DDX41	Innate Immune System	7.37674e-08	-0.36934
ALOX15B	NF2 cluster	DDX58	Cytokine Signaling in Immune system	0.0219232	0.1609
ALOX15B	NF2 cluster	DEFA1	Innate Immune System	1.55113e-11	0.452465
ALOX15B	NF2 cluster	DEFA4	Innate Immune System	0	0.642092
ALOX15B	NF2 cluster	DEFA5	Innate Immune System	0	0.612266
ALOX15B	NF2 cluster	DEFA6	Innate Immune System	0	0.57215
ALOX15B	NF2 cluster	DEFB124	Innate Immune System	0	0.551919
ALOX15B	NF2 cluster	DEFB126	Innate Immune System	0	0.613445
ALOX15B	NF2 cluster	DEFB132	Innate Immune System	0	0.644379
ALOX15B	NF2 cluster	DEFB133	Innate Immune System	0	0.484014
ALOX15B	NF2 cluster	DEFB134	Innate Immune System	0	0.490169
ALOX15B	NF2 cluster	DEGS1	Innate Immune System	0	-0.518783
ALOX15B	NF2 cluster	DERA	Innate Immune System	0.000442494	-0.245014
ALOX15B	NF2 cluster	DGAT1	Innate Immune System	0.00703394	-0.188872
ALOX15B	NF2 cluster	DHX36	DEx/H-box helicases activate type I IFN and inflammatory cytokines production	0	-0.610387
ALOX15B	NF2 cluster	DHX9	DEx/H-box helicases activate type I IFN and inflammatory cytokines production	2.63052e-05	0.291639
ALOX15B	NF2 cluster	DIAPH1	Innate Immune System	5.71331e-07	-0.344515
ALOX15B	NF2 cluster	DLG4	Cytokine Signaling in Immune system	2.49183e-08	0.381726
ALOX15B	NF2 cluster	DNAJC3	Innate Immune System	6.6701e-08	0.370511
ALOX15B	NF2 cluster	DNASE1L1	Innate Immune System	0.0020448	0.21563
ALOX15B	NF2 cluster	DNM1	Adaptive Immune System	2.95783e-12	0.463222
ALOX15B	NF2 cluster	DNM2	Adaptive Immune System	0.000176108	-0.261158
ALOX15B	NF2 cluster	DOCK1	Innate Immune System	0	-0.49175
ALOX15B	NF2 cluster	DOCK2	Innate Immune System	0.0171227	0.167317
ALOX15B	NF2 cluster	DOK3	Innate Immune System	0	0.62561
ALOX15B	NF2 cluster	DSC1	Innate Immune System	0	0.712269
ALOX15B	NF2 cluster	DSG1	Innate Immune System	0	0.54826
ALOX15B	NF2 cluster	DTX3L	Adaptive Immune System	0	0.484286
ALOX15B	NF2 cluster	DTX4	Innate Immune System	0	0.616006
ALOX15B	NF2 cluster	DUSP1	Cytokine Signaling in Immune system	3.86689e-07	-0.349408
ALOX15B	NF2 cluster	DUSP10	Cytokine Signaling in Immune system	2.46457e-11	0.448927
ALOX15B	NF2 cluster	DUSP16	Cytokine Signaling in Immune system	0.00545542	0.194646
ALOX15B	NF2 cluster	DUSP3	Cytokine Signaling in Immune system	6.37537e-05	-0.277875
ALOX15B	NF2 cluster	DUSP4	Cytokine Signaling in Immune system	0	0.681371
ALOX15B	NF2 cluster	DUSP5	Cytokine Signaling in Immune system	2.43507e-06	-0.325608
ALOX15B	NF2 cluster	DUSP6	Cytokine Signaling in Immune system	1.01044e-07	-0.365654
ALOX15B	NF2 cluster	DUSP7	Cytokine Signaling in Immune system	0	0.551949
ALOX15B	NF2 cluster	DUSP9	Cytokine Signaling in Immune system	0.0204846	-0.162684
ALOX15B	NF2 cluster	DYNC1H1	Adaptive Immune System	0	-0.500115
ALOX15B	NF2 cluster	DYNC1I1	Adaptive Immune System	3.05084e-12	0.463054
ALOX15B	NF2 cluster	DYNC1I2	Adaptive Immune System	0	-0.615462
ALOX15B	NF2 cluster	DYNC1LI2	Adaptive Immune System	0	-0.511363
ALOX15B	NF2 cluster	DYNLL1	Adaptive Immune System	1.11018e-07	-0.364542
ALOX15B	NF2 cluster	DYNLT1	Innate Immune System	2.94634e-11	-0.447514
ALOX15B	NF2 cluster	DZIP3	Adaptive Immune System	0	0.517118
ALOX15B	NF2 cluster	EBI3	Cytokine Signaling in Immune system	2.57198e-10	0.428666
ALOX15B	NF2 cluster	ECSIT	Innate Immune System	0.0342064	0.148787
ALOX15B	NF2 cluster	EDA	Cytokine Signaling in Immune system	0	0.787964
ALOX15B	NF2 cluster	EDA2R	Cytokine Signaling in Immune system	0	0.512176
ALOX15B	NF2 cluster	EDAR	Cytokine Signaling in Immune system	5.94284e-09	0.397339
ALOX15B	NF2 cluster	EDARADD	Cytokine Signaling in Immune system	0	0.695753
ALOX15B	NF2 cluster	EEA1	Innate Immune System	0.000204323	0.258621
ALOX15B	NF2 cluster	EEF1A1	Innate Immune System	3.29448e-08	-0.378587
[truncated: 27,868 more rows]
