# Supplementary material for: Identification of Subtypes and a Delayed Graft Function Predictive Signature Based on Ferroptosis in Renal Ischemia-Reperfusion Injury
Source: Front Cell Dev Biol. 2022 Feb 8;10:800650. doi: 10.3389/fcell.2022.800650 (PMC8861527; doi:10.3389/fcell.2022.800650)
Supplement: Supplementary file 2 [file Table5.xlsx]

## Sheet: Sheet1
Supplementary Table S5: Spearman correlation test of genes
GENE1	GENE2	P	R
ABCC1	ACO1	0.00169659	-0.219413
ABCC1	ACSF2	0.00383423	-0.202414
ABCC1	ACSL3	5.90315e-06	-0.313433
ABCC1	AGPAT3	0.00728003	0.188079
ABCC1	AIFM2	0.00134034	0.224104
ABCC1	AKR1C1	0	0.614114
ABCC1	AKR1C2	4.71866e-05	0.282632
ABCC1	AKR1C3	0.000337393	-0.249873
ABCC1	ALOX12	0	0.614293
ABCC1	ALOX12B	0	0.589503
ABCC1	ALOX15	0	0.641434
ABCC1	ALOX15B	0	0.559895
ABCC1	ALOX5	5.16648e-13	0.470165
ABCC1	ALOXE3	9.57003e-13	0.46829
ABCC1	ANGPTL7	0	0.56908
ABCC1	ANO6	1.66037e-07	-0.359742
ABCC1	ASNS	0.001168	-0.2268
ABCC1	ATF4	0	-0.475037
ABCC1	ATG16L1	1.74617e-11	-0.451578
ABCC1	ATG3	3.10918e-10	-0.426893
ABCC1	ATG5	1.88215e-07	-0.358232
ABCC1	ATG7	0.000689154	-0.236867
ABCC1	ATP6V1G2	0	0.489588
ABCC1	AURKA	0.00124295	0.225585
ABCC1	BACH1	0	0.585679
ABCC1	BECN1	0	-0.512677
ABCC1	BID	5.87307e-06	0.313505
ABCC1	BNIP3	2.95494e-08	-0.379814
ABCC1	BRD4	0	0.5573
ABCC1	CA9	0	0.608091
ABCC1	CAPG	0.00456916	-0.198585
ABCC1	CBS	0.0044124	-0.199352
ABCC1	CDKN2A	0	0.677694
ABCC1	CEBPG	7.11247e-12	-0.457943
ABCC1	CHAC1	1.61684e-08	0.386524
ABCC1	CHMP5	0	-0.517478
ABCC1	CISD1	2.50317e-11	-0.448805
ABCC1	CISD2	2.5257e-09	-0.406272
ABCC1	CS	1.20874e-06	-0.334892
ABCC1	CXCL2	0.0408859	-0.143704
ABCC1	CYBB	7.19423e-09	0.395305
ABCC1	DDIT3	0.00070757	-0.236374
ABCC1	DDIT4	0.0366713	-0.146821
ABCC1	DNAJB6	6.80388e-09	-0.3959
ABCC1	DPP4	8.58376e-05	-0.273089
ABCC1	DRD4	1.71753e-08	0.385859
ABCC1	DRD5	0	0.569792
ABCC1	DUOX1	0	0.670383
ABCC1	DUOX2	0	0.621919
ABCC1	DUSP1	1.50359e-05	-0.299995
ABCC1	EGFR	1.4638e-05	0.300389
ABCC1	EGLN2	1.5456e-05	-0.299589
ABCC1	EIF2S1	1.57652e-09	-0.411069
ABCC1	ELAVL1	0.000936074	0.231075
ABCC1	ENPP2	2.74209e-10	-0.428069
ABCC1	EPAS1	6.55565e-09	-0.396296
ABCC1	FADS2	0	0.477659
ABCC1	FANCD2	0	0.516078
ABCC1	FBXW7	0.00143915	0.222698
ABCC1	FH	4.75857e-12	-0.460491
ABCC1	FLT3	1.16173e-10	0.4359
ABCC1	FTH1	1.20791e-05	-0.3032
ABCC1	FTMT	0	0.624979
ABCC1	GABARAPL1	6.12286e-06	-0.31292
ABCC1	GABARAPL2	0	-0.545042
ABCC1	GABPB1	2.81221e-08	0.38037
ABCC1	GCLC	0.000204391	-0.258616
ABCC1	GDF15	2.13235e-05	-0.294805
ABCC1	GLS2	0	0.600786
ABCC1	GOT1	2.12226e-09	-0.408054
ABCC1	GPT2	0.0313467	-0.151226
ABCC1	GPX4	3.36331e-12	-0.462516
ABCC1	HAMP	5.69494e-12	0.459378
ABCC1	HELLS	0	0.524986
ABCC1	HERPUD1	7.95321e-10	-0.417874
ABCC1	HIC1	0	0.550267
ABCC1	HIF1A	0.000138837	-0.265166
ABCC1	HMGB1	8.15553e-07	-0.339983
ABCC1	HMOX1	0.00909385	-0.182874
ABCC1	HNF4A	1.51662e-10	0.43351
ABCC1	HSD17B11	1.8764e-05	-0.296716
ABCC1	HSF1	9.66786e-11	0.437524
ABCC1	HSPA5	0.000146293	-0.26429
ABCC1	HSPB1	0.0414616	-0.143299
ABCC1	IFNG	0	0.507313
ABCC1	IL33	0	0.51146
ABCC1	ISCU	4.13692e-11	-0.44476
ABCC1	JUN	0.000165249	-0.262237
ABCC1	KEAP1	0.010998	-0.178323
ABCC1	KLHL24	0	-0.514153
ABCC1	LAMP2	0	-0.586587
ABCC1	LOC390705	0	0.568981
ABCC1	LONP1	8.68936e-09	-0.39328
ABCC1	LPCAT3	7.24561e-09	-0.395229
ABCC1	LPIN1	2.76938e-07	-0.353531
ABCC1	MAFG	0.00221552	0.213986
ABCC1	MAP3K5	6.10067e-05	-0.278576
ABCC1	MAPK1	1.96449e-06	0.328486
ABCC1	MAPK14	0	0.587451
ABCC1	MAPK3	2.6764e-06	-0.324333
ABCC1	MAPK8	0	0.55876
ABCC1	MAPK9	6.73851e-07	-0.342422
ABCC1	MIR137	0	0.617778
ABCC1	MIR212	1.67377e-13	0.472178
ABCC1	MIR30B	0	0.502152
ABCC1	MIR9-1	5.78997e-10	0.420966
ABCC1	MIR9-3	0	0.548483
ABCC1	MT1G	0.0046656	-0.198125
ABCC1	MT3	0.00223428	0.213812
ABCC1	MTDH	0	-0.514073
ABCC1	MUC1	3.28337e-05	-0.288256
ABCC1	MYB	0	0.490785
ABCC1	NCF2	0	0.516349
ABCC1	NCOA4	0	-0.5108
ABCC1	NF2	0	0.660177
ABCC1	NFE2L2	0	-0.477643
ABCC1	NFS1	9.11148e-10	0.416537
ABCC1	NGB	0	0.528333
ABCC1	NOS2	3.34844e-08	0.378404
ABCC1	NOX1	0	0.686364
ABCC1	NOX3	0	0.537614
ABCC1	NOX5	4.87779e-09	0.399426
ABCC1	NQO1	0.0315335	-0.151061
ABCC1	NRAS	0.00219169	-0.214208
ABCC1	OXSR1	0	-0.59396
ABCC1	PEBP1	9.22377e-08	-0.366727
ABCC1	PGD	4.2337e-05	-0.284326
ABCC1	PHKG2	0.0333756	-0.149477
ABCC1	PIK3CA	3.94179e-05	0.285436
ABCC1	PLIN2	0.032883	-0.149893
ABCC1	PML	0	0.703056
ABCC1	PRDX1	0	-0.492279
ABCC1	PRDX6	3.00685e-12	-0.463133
ABCC1	PRKAA1	0	-0.597053
ABCC1	PROM2	3.41974e-05	-0.287631
ABCC1	RGS4	1.46809e-05	0.300346
ABCC1	RPL8	0.00564433	-0.193881
ABCC1	RRM2	0	0.547627
ABCC1	SAT1	6.18499e-07	-0.343511
ABCC1	SCD	0.0411198	-0.143539
ABCC1	SETD1B	3.24218e-08	0.378768
ABCC1	SIRT1	0	-0.49851
ABCC1	SLC1A4	0	0.48253
ABCC1	SLC1A5	1.56624e-09	-0.411135
ABCC1	SLC2A1	0.000149362	-0.263941
ABCC1	SLC2A14	0.000180137	0.260773
ABCC1	SLC2A6	6.49886e-07	0.342882
ABCC1	SLC38A1	0.0319758	-0.150674
ABCC1	SLC40A1	0	-0.49473
ABCC1	SLC7A11	0	0.591177
ABCC1	SLC7A5	0.0454769	-0.140602
ABCC1	SNORA16A	0	0.53288
ABCC1	SNX4	0	-0.477576
ABCC1	SP1	0.0126737	-0.174861
ABCC1	SQSTM1	0.0382183	-0.145643
ABCC1	SRXN1	1.61974e-05	-0.298897
ABCC1	STAT3	0.0195918	-0.163845
ABCC1	STEAP3	4.02316e-11	0.444989
ABCC1	STMN1	0	0.562208
ABCC1	TAZ	3.98024e-09	0.40156
ABCC1	TF	1.70481e-05	0.29814
ABCC1	TFAP2C	7.61791e-07	0.340857
ABCC1	TFR2	0	0.551007
ABCC1	TFRC	1.04192e-05	-0.305343
ABCC1	TGFBR1	3.76046e-10	0.425098
ABCC1	TLR4	0.00146646	0.222325
ABCC1	TMBIM4	0	-0.495223
ABCC1	TNFAIP3	0.0215119	-0.1614
ABCC1	TP53	4.98087e-06	0.315809
ABCC1	TP63	0	0.509519
ABCC1	TRIB3	0.0448063	0.141038
ABCC1	TSC22D3	2.43588e-05	-0.292802
ABCC1	TUBE1	2.16727e-07	-0.356523
ABCC1	TXNIP	6.82246e-05	-0.276792
ABCC1	TXNRD1	0.000188138	-0.260034
ABCC1	VDAC2	6.12167e-10	0.420426
ABCC1	WIPI1	1.58732e-09	-0.411
ABCC1	WIPI2	3.99351e-05	0.285234
ABCC1	XBP1	2.52817e-09	-0.406262
ABCC1	ZEB1	0	0.600029
ABCC1	ZFP36	0.0124095	-0.175379
ABCC1	ZNF419	6.18172e-12	-0.458855
ACO1	ACSF2	0	0.78753
ACO1	ACSL4	0.00256595	0.210945
ACO1	AGPAT3	1.98685e-08	0.384248
ACO1	AIFM2	2.3907e-05	0.293085
ACO1	AKR1C2	1.47293e-11	-0.452848
ACO1	AKR1C3	0	0.677962
ACO1	ALB	0	0.692201
ACO1	ALOX15	0.0372735	-0.146357
ACO1	ANO6	0.000253226	0.254915
ACO1	ARRDC3	1.38681e-06	-0.333093
ACO1	ASNS	2.86424e-05	-0.290345
ACO1	ATF3	2.79083e-07	-0.353436
ACO1	ATF4	0.0122315	0.175733
ACO1	ATG16L1	0.0146102	0.171331
ACO1	ATG3	6.14538e-06	0.312868
ACO1	ATG4D	0.00409821	0.200968
ACO1	ATG5	0.00250777	0.211422
ACO1	ATG7	0.0098183	0.18105
ACO1	ATM	1.74284e-05	-0.297813
ACO1	ATP6V1G2	0.00869957	0.183921
ACO1	AURKA	0.0308766	0.151645
ACO1	BNIP3	0	0.727084
ACO1	CAV1	4.94865e-07	-0.346325
ACO1	CDKN1A	5.13211e-07	-0.345868
ACO1	CHMP5	0.00234098	0.21285
ACO1	CISD1	0	0.537323
ACO1	CISD2	0	0.603316
ACO1	CS	0.00803736	0.185779
ACO1	CXCL2	0.00157124	-0.22095
ACO1	CYBB	3.98681e-09	-0.401542
ACO1	DDIT4	0.0153151	-0.170147
ACO1	DPP4	0	0.670222
ACO1	DUOX1	0.0131917	-0.173873
ACO1	EIF2AK4	7.2846e-05	-0.27574
ACO1	EIF2S1	0.00168368	0.219566
ACO1	ENPP2	2.19936e-09	0.407689
ACO1	FADS2	0.00656351	-0.19046
ACO1	FH	0	0.479705
ACO1	FTH1	0	0.656337
ACO1	FTL	0	0.586152
ACO1	GABARAPL1	0.000337066	0.24989
ACO1	GABARAPL2	0.000143002	0.264671
ACO1	GCH1	0	0.672516
ACO1	GCLC	0	0.663025
ACO1	GLS2	0.0190514	-0.164571
ACO1	GOT1	5.60107e-05	0.279932
ACO1	GPT2	0	0.741912
ACO1	GPX2	0.0140451	0.172316
ACO1	GPX4	0	0.617363
ACO1	HAMP	0.000454538	-0.244528
ACO1	HELLS	6.7223e-05	-0.277028
ACO1	HERPUD1	1.40862e-08	0.388038
ACO1	HIC1	3.54887e-05	-0.287059
ACO1	HMGB1	0.00056466	0.240565
ACO1	HMOX1	2.3544e-06	0.326061
ACO1	HNF4A	7.54233e-05	0.275181
ACO1	HSD17B11	0	0.680197
ACO1	IDH1	0	0.530749
ACO1	IL33	0.0242156	-0.158258
ACO1	IL6	1.13233e-07	-0.364308
ACO1	ISCU	0	0.48386
ACO1	KEAP1	0.00134297	0.224065
ACO1	KLHL24	1.66886e-05	0.298456
ACO1	KRAS	0.0107483	0.178878
ACO1	LAMP2	0	0.577165
ACO1	LONP1	0	0.573637
ACO1	LPCAT3	4.59577e-11	0.443889
ACO1	MAFG	0.0124422	0.175314
ACO1	MAP3K5	8.99711e-05	0.272325
ACO1	MAPK1	0.00781943	-0.18642
ACO1	MAPK3	0.0394385	-0.144742
ACO1	MIOX	0	0.520423
ACO1	MT1G	0	0.552189
ACO1	MTDH	0.000660985	0.237647
ACO1	MUC1	2.00095e-07	-0.357491
ACO1	NCOA4	3.85435e-09	0.401895
ACO1	NFE2L2	0.000153141	0.263521
ACO1	NFS1	0.00657629	0.190415
ACO1	NOX4	0	0.811081
ACO1	NQO1	0	0.503279
ACO1	NRAS	3.04897e-05	0.289391
ACO1	OXSR1	0.0416818	0.143145
ACO1	PANX1	0.0014773	-0.222178
ACO1	PCK2	0	0.772137
ACO1	PEBP1	7.01291e-09	0.395578
ACO1	PHKG2	4.23175e-05	0.284333
ACO1	PLIN2	0	0.484213
ACO1	PRDX1	0	0.484107
ACO1	PRDX6	4.01812e-09	0.401461
ACO1	PRKAA1	0.00125301	0.225428
ACO1	PROM2	0.00401613	-0.201408
ACO1	PSAT1	0	0.691029
ACO1	PTGS2	6.99606e-07	-0.341944
ACO1	RB1	8.71168e-06	-0.307916
ACO1	RELA	5.03214e-08	-0.373763
ACO1	RPL8	0.0101019	-0.18037
ACO1	SCD	4.21476e-07	0.348335
ACO1	SCP2	0.00262212	0.210493
ACO1	SESN2	5.21263e-06	0.315174
ACO1	SIRT1	4.50057e-06	0.317218
ACO1	SLC1A5	0.000102603	0.270177
ACO1	SLC2A1	0.000211319	-0.258044
ACO1	SLC2A12	0.00105276	0.228816
ACO1	SLC2A14	0.0401107	-0.144255
ACO1	SLC2A6	5.9323e-08	-0.371868
ACO1	SLC2A8	0.000108741	0.269222
ACO1	SLC38A1	0.000662156	-0.237614
ACO1	SLC3A2	0	0.566445
ACO1	SLC40A1	9.63427e-10	0.415986
ACO1	SLC7A5	3.20121e-05	-0.288645
ACO1	SNORA16A	0.000233829	-0.256298
ACO1	SNX4	0	0.65421
ACO1	SOCS1	2.2524e-08	-0.382854
ACO1	SRC	0.000893702	0.23196
ACO1	STAT3	0.0338018	-0.149122
ACO1	STEAP3	0.00387995	-0.202157
ACO1	STMN1	0.000390011	-0.247288
ACO1	TAZ	6.37559e-06	-0.31235
ACO1	TFAP2C	0	-0.596322
ACO1	TFRC	0.0476452	0.139228
ACO1	TLR4	0.00740571	-0.187683
ACO1	TMBIM4	0.000429721	0.245544
ACO1	TP53	0.000554195	-0.240909
ACO1	TRIB3	0.000135168	-0.265614
ACO1	TXNIP	0.000274835	-0.253487
ACO1	ULK1	0.000898419	-0.23186
ACO1	VEGFA	0.000310869	0.251322
ACO1	VLDLR	2.30516e-06	-0.326345
ACO1	WIPI1	0	0.654973
ACO1	XBP1	0.0111495	0.177991
ACO1	YY1AP1	0.00551681	-0.194395
ACO1	ZEB1	0.0151839	-0.170364
ACO1	ZFP36	0.000699377	-0.236592
ACSF2	AGPAT3	0	0.591807
ACSF2	AIFM2	0.0168421	0.167739
ACSF2	AKR1C2	0	-0.527741
ACSF2	AKR1C3	1.72255e-10	0.432356
ACSF2	ALB	0	0.80959
ACSF2	ALOX5	0.00789488	-0.186197
ACSF2	ANO6	0.00272195	0.209711
ACSF2	ARNTL	0.00892994	-0.183305
ACSF2	ARRDC3	2.98244e-09	-0.404559
ACSF2	ASNS	0	-0.512814
ACSF2	ATF3	0	-0.505668
ACSF2	ATG4D	1.02e-05	0.30565
ACSF2	ATM	0.0157039	-0.169515
ACSF2	ATP6V1G2	0.00108373	0.228255
ACSF2	BNIP3	0	0.567322
ACSF2	CAPG	0.0214358	-0.161493
ACSF2	CAV1	7.2936e-08	-0.369472
ACSF2	CBS	0.0271828	-0.155141
ACSF2	CD44	0.0113717	-0.177512
ACSF2	CDKN1A	0	-0.4845
ACSF2	CHMP5	0.0416262	0.143184
ACSF2	CISD1	3.11488e-10	0.426876
ACSF2	CISD2	0	0.489748
ACSF2	CXCL2	4.58785e-11	-0.443903
ACSF2	CYBB	9.63913e-08	-0.366209
ACSF2	DDIT4	0.012294	-0.175608
ACSF2	DNAJB6	0.020387	-0.162808
ACSF2	DPP4	0	0.645976
ACSF2	DUOX1	0.0276233	-0.154703
ACSF2	DUSP1	1.10623e-05	-0.304476
ACSF2	EGLN2	0.0158732	-0.169244
ACSF2	EIF2AK4	7.77405e-07	-0.340597
ACSF2	ENPP2	1.37166e-10	0.434416
ACSF2	FADS2	0.0196654	-0.163748
ACSF2	FANCD2	0.0188685	-0.164821
ACSF2	FH	2.13298e-07	0.356717
ACSF2	FTH1	3.60362e-06	0.320282
ACSF2	FTL	0	0.571057
ACSF2	GABARAPL2	0.000630562	0.238523
ACSF2	GABPB1	0.0180173	-0.166012
ACSF2	GCH1	0	0.600477
ACSF2	GCLC	0	0.495488
ACSF2	GDF15	0.000109111	-0.269166
ACSF2	GPT2	0	0.845453
ACSF2	GPX4	0	0.639856
ACSF2	HAMP	0.0070748	-0.188739
ACSF2	HBA1	0.00354028	-0.204134
ACSF2	HELLS	0.000423043	-0.245826
ACSF2	HERPUD1	1.44186e-10	0.433967
ACSF2	HIC1	0.00708847	-0.188693
ACSF2	HIF1A	1.42488e-06	-0.332738
ACSF2	HNF4A	3.08502e-06	0.322405
ACSF2	HRAS	0.0035869	-0.203853
ACSF2	HSD17B11	0	0.721952
ACSF2	HSPB1	0.00179143	-0.218317
ACSF2	IDH1	0	0.70403
ACSF2	IL33	0.00174703	-0.218823
ACSF2	IL6	0	-0.524381
ACSF2	ISCU	0	0.561457
ACSF2	JUN	1.41778e-05	-0.300858
ACSF2	KEAP1	0.00468443	0.198036
ACSF2	KLHL24	0.00755757	0.187212
ACSF2	LAMP2	1.32872e-10	0.434701
ACSF2	LONP1	0	0.679343
ACSF2	LPCAT3	0.000263326	0.254234
ACSF2	LPIN1	0.000525717	-0.241877
ACSF2	MAFG	0.00204408	0.215637
ACSF2	MAP1LC3A	0.000273801	0.253553
ACSF2	MAP3K5	3.91526e-05	0.285541
ACSF2	MAPK1	1.39837e-05	-0.301061
ACSF2	MAPK14	0.0154165	-0.169981
ACSF2	MIOX	0	0.71428
ACSF2	MIR9-1	0.0466275	-0.139866
ACSF2	MT1G	0	0.656059
ACSF2	MUC1	0	-0.539257
ACSF2	NCOA4	1.13914e-11	0.454711
ACSF2	NFS1	2.38549e-06	0.325885
ACSF2	NNMT	7.71066e-05	-0.274825
ACSF2	NOX4	0	0.847816
ACSF2	NQO1	0.000107789	0.269367
ACSF2	PANX1	1.31969e-05	-0.301908
ACSF2	PCK2	0	0.87951
ACSF2	PEBP1	5.51389e-10	0.421438
ACSF2	PLIN2	2.17241e-12	0.464814
ACSF2	PRDX1	1.00516e-08	0.39171
ACSF2	PRDX6	0.00037844	0.247827
ACSF2	PRKAA2	0.0425621	-0.142538
ACSF2	PSAT1	0	0.707888
ACSF2	PTGS2	0	-0.477061
ACSF2	RB1	6.69163e-05	-0.277101
ACSF2	RELA	0.000205763	-0.258502
ACSF2	RGS4	0.0282502	-0.154091
ACSF2	RPL8	0.00553163	-0.194335
ACSF2	SCD	4.60591e-05	0.28301
ACSF2	SCP2	1.19369e-07	0.363683
ACSF2	SESN2	8.80624e-08	0.367269
ACSF2	SETD1B	0.0308079	-0.151707
ACSF2	SIRT1	0.0127099	0.17479
ACSF2	SLC1A4	0.0122817	-0.175633
ACSF2	SLC1A5	2.20869e-05	0.294277
ACSF2	SLC2A1	1.55438e-10	-0.433288
ACSF2	SLC2A12	5.36141e-06	0.314782
ACSF2	SLC2A14	0.000521043	-0.24204
ACSF2	SLC2A3	0.00109082	-0.228129
ACSF2	SLC2A6	0	-0.499344
ACSF2	SLC2A8	0.00279702	0.20914
ACSF2	SLC38A1	3.62299e-08	-0.377511
ACSF2	SLC3A2	0	0.587327
ACSF2	SLC40A1	3.71794e-09	0.402271
ACSF2	SLC7A5	4.52919e-08	-0.37497
ACSF2	SNORA16A	0.000667066	-0.237476
ACSF2	SNX4	4.83769e-12	0.46039
ACSF2	SOCS1	0	-0.510525
ACSF2	STAT3	5.39641e-08	-0.37296
ACSF2	STEAP3	7.13843e-05	-0.276066
ACSF2	STMN1	0.0193167	-0.164213
ACSF2	TAZ	5.01842e-05	-0.281665
ACSF2	TFAP2C	0	-0.570767
ACSF2	TLR4	4.98909e-06	-0.315786
ACSF2	TMBIM4	0.00542512	0.194771
ACSF2	TNFAIP3	0.0100826	-0.180415
ACSF2	TP53	0.0224299	-0.160296
ACSF2	TRIB3	0	-0.500602
ACSF2	TXNIP	8.95097e-07	-0.338787
ACSF2	ULK1	0.0073732	-0.187785
ACSF2	VLDLR	5.59461e-09	-0.397979
ACSF2	WIPI1	0	0.622931
ACSF2	WIPI2	0.00644704	0.190869
ACSF2	YY1AP1	0.000849697	-0.232921
ACSF2	ZEB1	0.0051559	-0.195908
ACSF2	ZFP36	1.892e-10	-0.431499
ACSL3	AIFM2	0.00354857	-0.204083
ACSL3	AKR1C1	3.01188e-10	-0.427191
ACSL3	AKR1C2	0.00710835	-0.188629
ACSL3	ALOX12	1.37635e-09	-0.412435
ACSL3	ALOX12B	1.88275e-12	-0.465501
ACSL3	ALOX15	0	-0.524919
ACSL3	ALOX15B	1.18134e-11	-0.454451
ACSL3	ALOX5	0	-0.50425
ACSL3	ALOXE3	4.3932e-07	-0.347817
ACSL3	ANGPTL7	5.35488e-07	-0.345333
ACSL3	ANO6	1.22265e-09	0.41362
ACSL3	ARRDC3	1.85149e-10	0.431697
ACSL3	ASNS	8.97415e-05	0.272366
ACSL3	ATF3	7.05831e-06	0.310913
ACSL3	ATF4	2.08229e-08	0.383727
ACSL3	ATG16L1	0.0300247	0.152418
ACSL3	ATG3	2.75214e-08	0.380613
ACSL3	ATG5	0.000235619	0.256166
ACSL3	ATM	0.000226722	0.256832
ACSL3	ATP6V1G2	4.73945e-08	-0.37445
ACSL3	AURKA	0.00145243	-0.222515
ACSL3	BACH1	4.58832e-07	-0.347273
ACSL3	BECN1	0	0.502274
ACSL3	BID	5.99372e-05	-0.278857
ACSL3	BNIP3	2.22457e-05	0.294169
ACSL3	BRD4	2.23482e-06	-0.326761
ACSL3	CA9	3.86318e-08	-0.376783
ACSL3	CAPG	2.00116e-06	0.328239
ACSL3	CAV1	0.000462187	0.244225
ACSL3	CDKN1A	0.000425709	0.245713
ACSL3	CDKN2A	9.34934e-11	-0.437818
ACSL3	CEBPG	1.22361e-08	0.389576
ACSL3	CHMP5	0	0.569324
ACSL3	CISD1	1.17913e-08	0.389979
ACSL3	CISD2	0.0018722	0.217424
ACSL3	CS	3.96618e-13	0.470786
ACSL3	CXCL2	0.0312625	0.151301
ACSL3	CYBB	3.28644e-05	-0.288242
ACSL3	DDIT3	3.94208e-06	0.319048
ACSL3	DDIT4	4.73102e-06	0.316525
ACSL3	DNAJB6	0	0.610076
ACSL3	DRD4	8.64604e-07	-0.339233
ACSL3	DRD5	7.17617e-12	-0.457884
ACSL3	DUOX1	2.63555e-12	-0.463835
ACSL3	DUOX2	1.01167e-09	-0.415503
ACSL3	DUSP1	0.000559143	0.240745
ACSL3	EGFR	0.00776326	-0.186588
ACSL3	EGLN2	0.0195399	0.163914
ACSL3	EIF2AK4	5.48843e-05	0.280253
ACSL3	ENPP2	5.23088e-06	0.315126
ACSL3	EPAS1	3.02419e-07	0.352449
ACSL3	FADS2	5.6362e-05	-0.279833
ACSL3	FANCD2	3.51843e-07	-0.35058
ACSL3	FBXW7	0.00349142	-0.204432
ACSL3	FH	1.40326e-06	0.332938
ACSL3	FLT3	1.07639e-05	-0.304872
ACSL3	FTL	0.00344386	-0.204726
ACSL3	FTMT	4.95344e-09	-0.399264
ACSL3	G6PD	3.9e-06	-0.319196
ACSL3	GABARAPL1	0.0166638	0.16801
ACSL3	GABARAPL2	2.43183e-09	0.406661
ACSL3	GCLC	0.0400309	0.144313
ACSL3	GDF15	2.43634e-05	0.292799
ACSL3	GLS2	5.72573e-09	-0.397734
ACSL3	GOT1	0	0.522997
ACSL3	GPX2	0.0405441	-0.143946
ACSL3	GPX4	0.00915573	0.182714
ACSL3	HAMP	2.12013e-06	-0.327467
ACSL3	HELLS	1.51614e-10	-0.433513
ACSL3	HERPUD1	2.0172e-12	0.465174
ACSL3	HIC1	1.34235e-07	-0.362286
ACSL3	HIF1A	1.9915e-05	0.295828
ACSL3	HMGB1	0.0497914	0.137918
ACSL3	HNF4A	1.20252e-12	-0.467435
ACSL3	HSF1	0.0167014	-0.167952
ACSL3	HSPA5	2.23434e-06	0.326764
ACSL3	HSPB1	8.07656e-07	0.340108
ACSL3	IFNG	2.0688e-05	-0.295258
ACSL3	IL33	6.34723e-07	-0.343182
ACSL3	ISCU	0.00644016	0.190893
ACSL3	JDP2	0.0322205	-0.150461
ACSL3	JUN	3.14717e-08	0.379104
ACSL3	KEAP1	0.010656	0.179086
ACSL3	KLHL24	5.35701e-06	0.314793
ACSL3	LAMP2	6.95383e-05	0.276486
ACSL3	LOC390705	0	-0.575283
ACSL3	LPIN1	0	0.672924
ACSL3	MAFG	4.46068e-06	-0.317341
ACSL3	MAPK14	8.35946e-07	-0.339666
ACSL3	MAPK3	0.000128167	0.2665
ACSL3	MAPK8	2.02347e-13	-0.471944
ACSL3	MAPK9	0.00257745	0.210851
ACSL3	MIR137	2.46317e-10	-0.429068
ACSL3	MIR212	5.36823e-08	-0.37302
ACSL3	MIR30B	1.01656e-08	-0.391588
ACSL3	MIR9-1	0.00073285	-0.235716
ACSL3	MIR9-3	2.19185e-11	-0.449841
ACSL3	MTDH	8.25568e-12	0.456947
ACSL3	MUC1	1.62503e-06	0.331005
ACSL3	MYB	2.04338e-08	-0.383937
ACSL3	NCF2	1.20427e-12	-0.467429
ACSL3	NCOA4	4.7377e-05	0.282568
ACSL3	NF2	1.78544e-09	-0.409811
ACSL3	NFE2L2	4.72595e-09	0.399759
ACSL3	NFS1	1.99993e-05	-0.295764
ACSL3	NGB	2.77075e-11	-0.448003
ACSL3	NOS2	3.48355e-07	-0.350703
ACSL3	NOX1	2.18536e-11	-0.449864
ACSL3	NOX3	3.05251e-08	-0.379448
ACSL3	NOX5	5.94043e-09	-0.397344
ACSL3	NRAS	5.92181e-07	0.344062
ACSL3	OXSR1	1.39677e-09	0.412287
ACSL3	PEBP1	2.23086e-07	0.356172
ACSL3	PGD	6.52656e-09	0.396344
ACSL3	PIK3CA	0.000569606	-0.240404
ACSL3	PML	2.91949e-12	-0.463292
ACSL3	PRDX1	0.00261098	0.210582
ACSL3	PRDX6	0	0.494246
ACSL3	PRKAA1	6.91463e-07	0.342093
ACSL3	PROM2	4.87069e-10	0.422631
ACSL3	PSAT1	0.0117982	-0.176615
ACSL3	PTGS2	0.00550237	0.194454
ACSL3	RB1	7.58509e-06	0.309892
ACSL3	RGS4	0.00183883	-0.217789
ACSL3	RPL8	1.10415e-05	0.304504
ACSL3	RRM2	2.43599e-07	-0.3551
ACSL3	SAT1	2.00012e-05	0.295763
ACSL3	SCD	0.000402906	0.246704
ACSL3	SCP2	0.0490633	0.138357
ACSL3	SESN2	0.00451881	-0.19883
ACSL3	SETD1B	3.76239e-05	-0.286158
ACSL3	SIRT1	1.19901e-10	0.435619
ACSL3	SLC1A4	0.000469474	-0.243941
ACSL3	SLC2A1	2.34931e-07	0.355542
ACSL3	SLC2A3	0.00261439	0.210555
ACSL3	SLC2A6	0.0194452	-0.164041
ACSL3	SLC38A1	6.40115e-10	0.419993
ACSL3	SLC40A1	0.000147133	0.264194
ACSL3	SLC7A11	2.06891e-06	-0.327794
ACSL3	SLC7A5	7.19392e-06	0.310643
ACSL3	SNORA16A	8.81486e-08	-0.367259
ACSL3	SNX4	9.28924e-05	0.271804
ACSL3	SRC	0.00647955	-0.190754
ACSL3	SRXN1	7.62538e-05	0.275004
ACSL3	STAT3	0.000450668	0.244683
ACSL3	STEAP3	0.000533259	-0.241616
ACSL3	STMN1	4.53715e-08	-0.374949
ACSL3	TAZ	2.97524e-07	-0.35265
ACSL3	TF	7.54905e-05	-0.275166
ACSL3	TFR2	0	-0.508898
ACSL3	TFRC	1.46173e-10	0.433843
ACSL3	TGFBR1	0.000131794	-0.266036
ACSL3	TLR4	0.00655528	0.190489
ACSL3	TMBIM4	3.44938e-09	0.403051
ACSL3	TNFAIP3	0.0180929	0.165904
ACSL3	TP53	0.00979769	-0.181101
ACSL3	TP63	1.63794e-11	-0.452059
ACSL3	TSC22D3	1.50961e-06	0.331977
ACSL3	TUBE1	2.46088e-06	0.325466
ACSL3	TXNIP	0.000787844	0.234353
ACSL3	TXNRD1	0.00015432	0.263392
ACSL3	UBC	3.55306e-08	0.377732
ACSL3	ULK1	0.0444742	0.141256
ACSL3	VDAC2	2.99904e-09	-0.404502
ACSL3	VLDLR	0.000904245	0.231737
ACSL3	WIPI2	4.71458e-08	-0.37451
ACSL3	XBP1	2.44685e-10	0.429129
ACSL3	YWHAE	0.00317337	0.206472
ACSL3	ZEB1	0.0012064	-0.226169
ACSL3	ZFP36	0.000162717	0.262498
ACSL3	ZNF419	0.00210666	0.21502
ACSL4	ACVR1B	0.000888072	0.232081
ACSL4	AIFM2	0.0118719	0.176463
ACSL4	AKR1C3	1.99423e-09	0.408688
ACSL4	ALOX12B	0.0378022	0.145956
ACSL4	ANGPTL7	0.0407703	0.143785
ACSL4	ANO6	0.0249949	0.157409
ACSL4	ASNS	0.011357	0.177544
ACSL4	ATF4	5.27467e-08	0.373222
ACSL4	ATG7	0.037311	0.146329
ACSL4	ATM	0.000120065	-0.267585
ACSL4	BACH1	0.00110872	0.227813
ACSL4	BAP1	0.0377548	-0.145992
ACSL4	BECN1	0.0491627	0.138297
ACSL4	BID	0.000145395	0.264393
ACSL4	CA9	0.0176567	0.166531
ACSL4	CAV1	0.000103657	-0.270009
ACSL4	CD44	1.52435e-10	0.433465
ACSL4	CDKN1A	0.00424739	0.200187
ACSL4	CISD2	0.00209562	0.215128
ACSL4	CXCL2	0.00157045	0.22096
ACSL4	DPP4	2.4484e-05	0.292725
ACSL4	EGFR	0.0411892	0.14349
ACSL4	EIF2S1	0.00189605	0.217168
ACSL4	ELAVL1	0.0123523	0.175492
ACSL4	FANCD2	0.00426834	0.20008
ACSL4	FBXW7	3.36378e-09	0.403313
ACSL4	FH	0.00319743	0.206311
ACSL4	FTH1	0	0.480798
ACSL4	FTL	0.00958613	0.181622
ACSL4	G6PD	0.00113758	0.227314
ACSL4	GABPB1	2.78835e-05	0.290754
ACSL4	GCH1	0.00105011	0.228865
ACSL4	GCLC	1.22405e-09	0.413608
ACSL4	GDF15	1.71093e-05	0.298087
ACSL4	GPX2	7.13664e-06	0.310757
ACSL4	HIF1A	1.80299e-10	0.43194
ACSL4	HMGB1	1.05662e-06	0.336642
ACSL4	HMOX1	1.3071e-07	0.362604
ACSL4	HSF1	0.00603221	0.192381
ACSL4	HSPA5	0.0275855	0.154741
ACSL4	HSPB1	0.00124971	0.225479
ACSL4	IDH1	0.00137399	-0.223614
ACSL4	IFNG	0.00452559	0.198796
ACSL4	IL33	0.0293672	0.153028
ACSL4	IL6	0.0361414	0.147234
ACSL4	KLHL24	0.00952054	0.181785
ACSL4	KRAS	0.000166219	0.262138
ACSL4	LAMP2	0.000329116	0.250313
ACSL4	LPCAT3	0.000118762	0.267766
ACSL4	MAP3K5	6.42547e-08	0.370944
ACSL4	MAPK1	0.0132185	0.173822
ACSL4	MAPK14	0.0179972	0.16604
ACSL4	MAPK3	0.0223959	-0.160337
ACSL4	MT1G	0.0317245	0.150893
ACSL4	MT3	0.00790898	-0.186155
ACSL4	MTDH	6.29385e-05	0.27808
ACSL4	NCOA4	0.0362898	-0.147118
ACSL4	NFE2L2	9.01291e-12	0.456349
ACSL4	NNMT	9.92325e-07	0.337456
ACSL4	NOX4	0.0366676	0.146824
ACSL4	NQO1	2.94501e-09	0.40469
ACSL4	NRAS	5.41397e-09	0.398326
ACSL4	PHKG2	4.00275e-05	0.285198
ACSL4	PIK3CA	8.75757e-05	0.272764
ACSL4	PLIN2	0.00238951	0.212425
ACSL4	PRDX6	0.00905646	0.182972
ACSL4	PRKAA2	0.0167551	0.16787
ACSL4	PROM2	1.93788e-05	-0.296235
ACSL4	PSAT1	0.0294009	0.152996
ACSL4	RB1	0.00304207	-0.207369
ACSL4	RGS4	0.00510865	0.196113
ACSL4	RPL8	0.0259662	-0.156382
ACSL4	RRM2	0.0301624	0.152292
ACSL4	SAT1	0.00566777	0.193788
ACSL4	SCD	0.00510964	0.196109
ACSL4	SCP2	0.0243222	-0.15814
ACSL4	SIRT1	1.89674e-06	0.328953
ACSL4	SLC1A4	0.000188835	0.259971
ACSL4	SLC1A5	0.000517989	0.242148
ACSL4	SLC2A14	0.000175767	0.261191
ACSL4	SLC2A3	0.0171362	0.167297
ACSL4	SLC40A1	0.0423631	0.142675
ACSL4	SLC7A11	0.0322205	0.150461
ACSL4	SNX4	5.74337e-05	0.279534
ACSL4	SQSTM1	0.000902616	0.231771
ACSL4	SRC	1.1502e-05	0.303911
ACSL4	SRXN1	0.000465523	0.244095
ACSL4	STAT3	0.000819596	0.233606
ACSL4	STMN1	0.0410566	-0.143583
ACSL4	TFAP2C	0.00455548	-0.198651
ACSL4	TFRC	0.00297273	0.207856
ACSL4	TGFBR1	0.0351278	0.148038
ACSL4	TLR4	0.0182264	0.165715
ACSL4	TNFAIP3	1.08507e-05	0.304756
ACSL4	TRIB3	6.17427e-06	0.312802
ACSL4	TUBE1	0.00117213	0.226732
ACSL4	TXNIP	0.0384933	-0.145438
ACSL4	TXNRD1	0.00133488	0.224184
ACSL4	UBC	4.17853e-06	0.318245
ACSL4	ULK1	0.0145084	-0.171506
ACSL4	ULK2	0.0146513	-0.17126
ACSL4	VEGFA	0.0021995	0.214135
ACSL4	WIPI2	0.0327769	-0.149984
ACSL4	XBP1	8.93524e-06	0.307553
ACVR1B	AIFM2	0.00247272	0.211715
ACVR1B	AKR1C1	0.0086	0.184193
ACVR1B	ALOX12	0.0144056	0.171684
ACVR1B	ALOX12B	0.0112654	0.17774
ACVR1B	ALOX5	0.0229392	0.159701
ACVR1B	ALOXE3	0.0199744	0.163342
ACVR1B	ANGPTL7	0.00750541	0.187373
ACVR1B	ARRDC3	0.046469	0.139967
ACVR1B	ATG5	0.00173648	-0.218945
ACVR1B	ATG7	0.0230373	0.159587
ACVR1B	BACH1	0.000166995	0.262059
ACVR1B	BRD4	0.038134	0.145706
ACVR1B	CAPG	0.00592273	-0.192795
ACVR1B	CAV1	0.00350194	-0.204368
ACVR1B	CHMP5	0.0197916	-0.163582
ACVR1B	CHMP6	9.73778e-05	0.271034
ACVR1B	DRD5	0.00731127	0.18798
ACVR1B	DUOX2	0.0210301	0.161995
ACVR1B	DUSP1	0.0393539	0.144804
ACVR1B	EGFR	1.0883e-05	0.304713
ACVR1B	EGLN2	0.0167457	0.167885
ACVR1B	ELAVL1	0.00626019	0.191539
ACVR1B	FADS2	0.0183711	0.165511
ACVR1B	FANCD2	0.00708097	0.188718
ACVR1B	FH	0.0163565	-0.168483
ACVR1B	G6PD	0.0466842	0.13983
ACVR1B	GABARAPL2	0.0251421	-0.157251
ACVR1B	GABPB1	0.000269035	0.25386
ACVR1B	GPX2	6.76065e-06	0.311523
ACVR1B	HIF1A	0.00402939	0.201336
ACVR1B	HMOX1	0.00150278	0.221838
ACVR1B	HRAS	0.00214849	0.214617
ACVR1B	HSD17B11	0.0479994	-0.139008
ACVR1B	HSF1	3.07042e-06	0.322469
ACVR1B	IDH1	0.00116379	-0.226871
ACVR1B	KRAS	0.00261224	0.210572
ACVR1B	LPCAT3	4.79176e-05	0.282391
ACVR1B	MAPK1	0.000488889	0.243204
ACVR1B	MAPK14	0.00873299	0.183831
ACVR1B	MAPK8	0.00494552	0.196835
ACVR1B	MIR9-3	0.0019937	0.216146
ACVR1B	NCOA4	0.0364958	-0.146957
ACVR1B	NF2	0.0013149	0.224481
ACVR1B	NGB	0.00381344	0.202531
ACVR1B	NNMT	0.0321707	0.150505
ACVR1B	NOS2	0.0104095	0.179649
ACVR1B	NOX1	0.0221194	0.160665
ACVR1B	NOX3	0.0384836	0.145445
ACVR1B	NRAS	0.0420587	0.142884
ACVR1B	OTUB1	0.000286601	0.252752
ACVR1B	PANX1	0.0461064	0.140198
ACVR1B	PEBP1	0.044982	-0.140923
ACVR1B	PHKG2	0.0413426	0.143382
ACVR1B	PML	0.00597971	0.192579
ACVR1B	RIPK1	5.25612e-05	0.280936
ACVR1B	SETD1B	0.0199788	0.163336
ACVR1B	SLC1A4	0.00273782	0.209588
ACVR1B	SLC2A6	0.00157045	0.22096
ACVR1B	SLC2A8	0.000289213	0.252593
ACVR1B	SLC40A1	6.26333e-05	-0.278157
ACVR1B	SNORA16A	0.00125843	0.225343
ACVR1B	SOCS1	0.0131062	0.174033
ACVR1B	SP1	1.76215e-07	0.359026
ACVR1B	SQSTM1	0.0155186	0.169814
ACVR1B	SRC	0.0250309	0.15737
ACVR1B	SRXN1	0.0447384	0.141083
ACVR1B	STAT3	4.65074e-07	0.347104
ACVR1B	STEAP3	0.0297989	0.152626
ACVR1B	TFR2	0.0415685	0.143224
ACVR1B	TP63	0.0205149	0.162645
ACVR1B	TRIB3	0.000763542	0.234944
ACVR1B	TSC22D3	0.00301355	-0.207568
ACVR1B	TUBE1	0.000391417	-0.247224
ACVR1B	TXNRD1	0.00451498	0.198848
ACVR1B	VEGFA	0.00273034	0.209647
ACVR1B	VLDLR	0.000108382	0.269276
ACVR1B	WIPI1	0.0228465	0.159809
ACVR1B	XBP1	0.0230062	0.159624
ACVR1B	YWHAE	0.00302071	-0.207518
ACVR1B	YY1AP1	8.21446e-05	0.273802
ACVR1B	ZEB1	0.0309534	0.151575
ACVR1B	ZFP36	0.00876812	0.183736
AGPAT3	AKR1C1	0.0193798	0.164128
AGPAT3	AKR1C2	6.07124e-06	-0.313039
AGPAT3	ALB	0	0.56532
AGPAT3	ALOX12	0.0239558	0.158546
AGPAT3	ALOX12B	0.000654098	0.237842
AGPAT3	ALOX15	0.00374175	0.202942
AGPAT3	ALOX15B	0.00267005	0.210114
AGPAT3	ANGPTL7	0.00144572	0.222607
AGPAT3	ASNS	0	-0.653117
AGPAT3	ATF3	1.48511e-08	-0.387458
AGPAT3	ATF4	2.18072e-06	-0.32709
AGPAT3	ATG16L1	3.2687e-10	-0.426423
AGPAT3	ATG3	0.008243	-0.185188
AGPAT3	ATG4D	1.9196e-08	0.38463
AGPAT3	ATG5	0.00315841	-0.206572
AGPAT3	ATG7	3.04583e-05	-0.289406
AGPAT3	ATP6V1G2	5.6478e-11	0.442161
AGPAT3	BACH1	0.00271618	0.209756
AGPAT3	BAP1	0.0149313	0.170786
AGPAT3	BECN1	7.00817e-05	-0.276361
AGPAT3	BNIP3	0.00451233	0.19886
AGPAT3	BRD4	0.000509887	0.242437
AGPAT3	CA9	0.00217933	0.214325
AGPAT3	CAPG	0.00880552	-0.183636
AGPAT3	CAV1	1.46505e-08	-0.387608
AGPAT3	CBS	1.44378e-05	-0.300592
AGPAT3	CD44	5.6582e-05	-0.279771
AGPAT3	CDKN1A	0	-0.490636
AGPAT3	CDKN2A	0.00319118	0.206353
AGPAT3	CEBPG	0.000153259	-0.263508
AGPAT3	CS	0.00360344	-0.203754
AGPAT3	CXCL2	9.69036e-10	-0.415929
AGPAT3	DDIT3	0.00436076	-0.199611
AGPAT3	DDIT4	0.000208306	-0.258291
AGPAT3	DNAJB6	6.4987e-06	-0.312081
AGPAT3	DPP4	2.90561e-08	0.380003
AGPAT3	DRD4	7.48469e-06	0.310081
AGPAT3	DRD5	0.0089511	0.183249
AGPAT3	DUOX1	0.00431956	0.199819
AGPAT3	DUOX2	0.00390339	0.202026
AGPAT3	DUSP1	1.26975e-11	-0.453932
AGPAT3	EGLN2	0	-0.482845
AGPAT3	EIF2AK4	0.0417066	-0.143128
AGPAT3	EIF2S1	1.14691e-08	-0.39028
AGPAT3	ELAVL1	0.00284609	0.208774
AGPAT3	FBXW7	0.03406	-0.148908
AGPAT3	FLT3	2.1165e-05	0.294917
AGPAT3	FTL	0	0.486487
AGPAT3	FTMT	0.0012152	0.226027
AGPAT3	G6PD	0.00193419	-0.216763
AGPAT3	GCH1	0	0.502386
AGPAT3	GCLC	0.00323601	0.206056
AGPAT3	GDF15	1.51946e-09	-0.411441
AGPAT3	GLS2	0.00914742	0.182735
AGPAT3	GOT1	0.000178202	-0.260958
AGPAT3	GPT2	0	0.520172
AGPAT3	GPX2	0.0215576	-0.161344
AGPAT3	GPX4	3.75855e-05	0.286173
AGPAT3	HBA1	0.037375	-0.14628
AGPAT3	HERPUD1	0.00953604	0.181747
AGPAT3	HIC1	0.0445483	0.141207
AGPAT3	HIF1A	3.10857e-08	-0.379243
AGPAT3	HMGB1	0.00364934	-0.203481
AGPAT3	HMOX1	0.0369425	-0.146611
AGPAT3	HNF4A	0	0.518332
AGPAT3	HSD17B11	4.93282e-14	0.473043
AGPAT3	HSF1	0.000830649	0.233352
AGPAT3	HSPA5	1.37691e-05	-0.301287
AGPAT3	HSPB1	1.2948e-05	-0.302187
AGPAT3	IDH1	0	0.698272
AGPAT3	IL6	9.17798e-12	-0.456224
AGPAT3	IREB2	0.0162432	0.16866
AGPAT3	ISCU	0.019809	0.163559
AGPAT3	JUN	4.07178e-06	-0.318602
AGPAT3	KEAP1	0.00808288	0.185647
AGPAT3	KLHL24	0.0134152	-0.173457
AGPAT3	LOC390705	0.0030462	0.20734
AGPAT3	LONP1	7.43823e-05	0.275405
AGPAT3	LPCAT3	0.0175209	-0.166729
AGPAT3	LPIN1	1.12372e-07	-0.364399
AGPAT3	MAFG	6.73736e-06	0.311571
AGPAT3	MAPK1	0.0392655	-0.144868
AGPAT3	MAPK14	0.00163949	0.2201
AGPAT3	MAPK8	0.0122947	0.175607
AGPAT3	MAPK9	0.000431363	-0.245475
AGPAT3	MIOX	0	0.559063
AGPAT3	MIR137	0.00182739	0.217915
AGPAT3	MIR212	0.000141516	0.264846
AGPAT3	MIR9-3	0.024891	0.157521
AGPAT3	MT1G	2.1986e-10	0.430119
AGPAT3	MTDH	0.000269742	-0.253814
AGPAT3	MUC1	0	-0.577218
AGPAT3	MYB	0.0244241	0.158029
AGPAT3	NF2	0.000288835	0.252616
AGPAT3	NFE2L2	0.000156371	-0.26317
AGPAT3	NFS1	0	0.638366
AGPAT3	NGB	0.00157916	0.22085
AGPAT3	NNMT	0.000499423	-0.242815
AGPAT3	NOX1	0.00956134	0.181684
AGPAT3	NOX3	0.0484423	0.138736
AGPAT3	NOX4	0	0.592273
AGPAT3	OTUB1	0.00412663	-0.200817
AGPAT3	OXSR1	2.65688e-06	-0.324432
AGPAT3	PANX1	9.95346e-05	-0.270675
AGPAT3	PCK2	0	0.612382
AGPAT3	PEBP1	0.0402227	0.144175
AGPAT3	PGD	0.0479924	0.139013
AGPAT3	PLIN2	0.000320742	0.25077
AGPAT3	PML	0.00165233	0.219943
AGPAT3	PRKAA1	6.16264e-07	-0.343557
AGPAT3	PRKAA2	0.00752633	-0.187308
AGPAT3	PROM2	0.000102405	-0.270209
AGPAT3	PSAT1	0	0.540136
AGPAT3	PTGS2	4.36327e-10	-0.423684
AGPAT3	RRM2	0.00310048	0.206965
AGPAT3	SAT1	4.40923e-06	-0.317502
AGPAT3	SCD	0.000799592	0.234073
AGPAT3	SCP2	0	0.665149
AGPAT3	SESN2	1.93264e-07	0.357911
AGPAT3	SIRT1	0.0317802	-0.150845
AGPAT3	SLC1A5	0.0457595	-0.14042
AGPAT3	SLC2A1	0	-0.590645
AGPAT3	SLC2A12	5.63358e-06	0.314089
AGPAT3	SLC2A3	3.12064e-06	-0.322248
AGPAT3	SLC2A6	0.000312237	-0.251244
AGPAT3	SLC2A8	0.00320887	0.206235
AGPAT3	SLC38A1	1.47815e-05	-0.300246
AGPAT3	SLC3A2	0	0.623821
AGPAT3	SLC7A11	0.0151372	0.170441
AGPAT3	SLC7A5	7.28257e-10	-0.418736
AGPAT3	SOCS1	0	-0.56325
AGPAT3	SP1	0.0136712	-0.172988
AGPAT3	SQSTM1	0.00372562	-0.203035
AGPAT3	SRXN1	0.000130473	-0.266204
AGPAT3	STAT3	4.78597e-08	-0.374338
AGPAT3	STMN1	0.0443241	0.141355
AGPAT3	TF	0.0273799	0.154944
AGPAT3	TFAP2C	6.36003e-06	-0.312385
AGPAT3	TFR2	0.0066239	0.19025
AGPAT3	TFRC	0.000737453	-0.235598
AGPAT3	TGFBR1	0.0264009	0.155932
AGPAT3	TMBIM4	0.013511	-0.17328
AGPAT3	TNFAIP3	0.00111678	-0.227673
AGPAT3	TP63	0.00671794	0.189928
AGPAT3	TRIB3	9.73681e-07	-0.337701
AGPAT3	TUBE1	0.000332221	-0.250147
AGPAT3	TXNIP	0	-0.50578
AGPAT3	UBC	0.0111752	-0.177935
AGPAT3	ULK2	0.0465595	-0.139909
AGPAT3	VDAC2	0.0338519	0.14908
AGPAT3	VLDLR	1.18678e-07	-0.363752
AGPAT3	WIPI1	0.00336265	0.205236
AGPAT3	WIPI2	0.000382956	0.247615
AGPAT3	XBP1	3.49649e-07	-0.350657
AGPAT3	YWHAE	0.0162763	0.168608
AGPAT3	YY1AP1	3.99415e-06	-0.318867
AGPAT3	ZEB1	0.00122478	0.225873
AGPAT3	ZFP36	8.10643e-07	-0.340061
AGPAT3	ZNF419	0.0244267	-0.158026
AIFM2	AKR1C1	6.15198e-08	0.371448
AIFM2	AKR1C3	0.00506473	0.196306
AIFM2	ALOX12	4.80141e-05	0.282359
AIFM2	ALOX12B	1.64616e-07	0.359845
AIFM2	ALOX15	0.0128887	0.174446
AIFM2	ALOX15B	1.36545e-06	0.333297
AIFM2	ALOX5	0.000222651	0.257145
AIFM2	ALOXE3	0.00143208	0.222795
AIFM2	ANGPTL7	1.50033e-08	0.387346
AIFM2	ANO6	0.0152394	-0.170272
AIFM2	ARRDC3	0.00576788	-0.193394
AIFM2	ASNS	0.0278085	-0.154521
AIFM2	ATF3	0.0208492	-0.162222
AIFM2	ATG4D	0.000607106	0.239226
AIFM2	ATM	0.000474278	-0.243756
AIFM2	ATP6V1G2	3.27126e-07	0.351481
AIFM2	AURKA	1.85308e-07	0.35842
AIFM2	BACH1	2.59246e-05	0.29186
AIFM2	BECN1	0.0219924	-0.160817
AIFM2	BID	0.000350582	0.249192
AIFM2	BNIP3	0.0474356	0.139358
AIFM2	BRD4	5.088e-05	0.281448
AIFM2	CA9	2.402e-08	0.382136
AIFM2	CAV1	0.0439065	-0.141632
AIFM2	CDKN2A	4.4257e-06	0.31745
AIFM2	CEBPG	0.00692298	-0.189238
AIFM2	CHAC1	0.00129057	0.224848
AIFM2	CHMP5	0.000199623	-0.259021
AIFM2	CHMP6	0.0119615	0.17628
AIFM2	DDIT4	0.00363092	-0.20359
AIFM2	DNAJB6	0.00136355	-0.223765
AIFM2	DRD4	0.0185363	0.16528
AIFM2	DRD5	0.00438135	0.199507
AIFM2	DUOX1	6.4266e-05	0.277747
AIFM2	DUOX2	2.46965e-05	0.292594
AIFM2	EGFR	1.23085e-06	0.334655
AIFM2	EIF2AK4	0.00405391	-0.201204
AIFM2	ELAVL1	0.000166022	0.262158
AIFM2	EPAS1	0.00164537	-0.220028
AIFM2	FADS2	0.000791982	0.234254
AIFM2	FANCD2	6.26979e-08	0.371228
AIFM2	FBXW7	0.0360154	0.147333
AIFM2	FLT3	1.26219e-06	0.334326
AIFM2	FTH1	0.00245163	0.211893
AIFM2	FTL	1.23089e-07	0.363318
AIFM2	FTMT	0.00957748	0.181643
AIFM2	G6PD	0.000258368	0.254565
AIFM2	GABARAPL2	0.00841005	-0.184718
AIFM2	GABPB1	0.041128	0.143533
AIFM2	GCH1	0.00013218	0.265987
AIFM2	GCLC	0.000203351	0.258704
AIFM2	GLS2	0.00084324	0.233066
AIFM2	GPT2	0.00681615	0.189595
AIFM2	HAMP	0.00401904	0.201392
AIFM2	HELLS	0.00327524	0.205799
AIFM2	HIF1A	0.0260657	-0.156278
AIFM2	HNF4A	6.97954e-07	0.341974
AIFM2	HRAS	0.00509222	0.196185
AIFM2	HSF1	0.000246362	0.255393
AIFM2	IFNG	1.22263e-05	0.303023
AIFM2	IL33	0.0396417	0.144594
AIFM2	JDP2	0.0145901	0.171365
AIFM2	KRAS	1.24239e-07	0.363208
AIFM2	LOC390705	3.20991e-06	0.321864
AIFM2	LPCAT3	0.039989	0.144343
AIFM2	LPIN1	0.00728049	-0.188077
AIFM2	MAFG	0.00166193	0.219827
AIFM2	MAP1LC3A	0.0402888	0.144128
AIFM2	MAPK1	0.00502601	0.196476
AIFM2	MAPK14	0.000406199	0.246558
AIFM2	MAPK3	0.0063516	-0.191209
AIFM2	MAPK8	0.00030745	0.251517
AIFM2	MAPK9	0.0183875	-0.165488
AIFM2	MIOX	0.0254075	0.156968
AIFM2	MIR137	4.23313e-06	0.318065
AIFM2	MIR212	0.00423876	0.200232
AIFM2	MIR30B	0.00412256	0.200839
AIFM2	MIR9-1	0.00266768	0.210133
AIFM2	MIR9-3	0.000463211	0.244185
AIFM2	MT3	0.0179101	0.166165
AIFM2	MYB	0.00172502	0.219078
AIFM2	NCF2	0.0281038	0.154233
AIFM2	NF2	1.47988e-08	0.387497
AIFM2	NFS1	0.0128311	0.174557
AIFM2	NGB	1.41681e-05	0.300868
AIFM2	NOX1	2.76194e-07	0.353564
AIFM2	NOX3	5.73305e-06	0.313844
AIFM2	NOX4	0.00511128	0.196102
AIFM2	NOX5	0.0044994	0.198924
AIFM2	NQO1	0.000131341	0.266093
AIFM2	OTUB1	5.40045e-08	0.372951
AIFM2	PCK2	0.0130872	0.174069
AIFM2	PGD	0.000233403	-0.25633
AIFM2	PHKG2	0.0018799	0.217341
AIFM2	PIK3CA	0.0029418	0.208077
AIFM2	PLIN2	0.0280124	0.154322
AIFM2	PML	1.83261e-06	0.329411
AIFM2	PROM2	0.0321277	-0.150542
AIFM2	PSAT1	0.000523703	0.241947
AIFM2	PTGS2	0.0246751	-0.157755
AIFM2	RB1	0.000209178	-0.258219
AIFM2	RIPK1	0.0334834	0.149387
AIFM2	RPL8	0.0200096	-0.163296
AIFM2	RRM2	0.000104302	0.269907
AIFM2	SAT1	0.0319791	-0.150671
AIFM2	SESN2	0.00254853	0.211086
AIFM2	SLC1A4	9.19362e-06	0.307145
AIFM2	SLC2A1	0.0192102	-0.164356
AIFM2	SLC2A12	0.00944907	0.181964
AIFM2	SLC2A8	0.0129616	0.174307
AIFM2	SLC7A11	3.49248e-09	0.402922
AIFM2	SNORA16A	0.0368048	0.146717
AIFM2	SOCS1	0.0426567	-0.142474
AIFM2	SRC	0.00221536	0.213987
AIFM2	STAT3	0.0137933	-0.172767
AIFM2	STEAP3	0.000382741	0.247625
AIFM2	STMN1	0.000568366	0.240444
AIFM2	TF	0.0493811	0.138165
AIFM2	TFR2	0.000150475	0.263816
AIFM2	TGFBR1	1.33598e-05	0.301729
AIFM2	TMBIM4	0.0421357	-0.142831
AIFM2	TP63	8.60516e-09	0.393386
AIFM2	VDAC2	0.000151893	0.263659
AIFM2	VEGFA	0.0376543	0.146068
AIFM2	VLDLR	0.0206209	-0.16251
AIFM2	WIPI2	0.0200052	0.163302
AIFM2	YWHAE	0.0470392	-0.139607
AIFM2	ZEB1	0.000139385	0.2651
AIFM2	ZNF419	0.000175499	-0.261217
AKR1C1	AKR1C2	0.00345702	0.204644
AKR1C1	ALOX12	0	0.546778
AKR1C1	ALOX12B	0	0.667201
AKR1C1	ALOX15	0	0.617422
AKR1C1	ALOX15B	0	0.653105
AKR1C1	ALOX5	2.69874e-13	0.471516
AKR1C1	ALOXE3	0	0.539669
AKR1C1	ANGPTL7	0	0.699518
AKR1C1	ANO6	4.83997e-12	-0.460387
AKR1C1	ASNS	0.00145002	-0.222548
AKR1C1	ATF3	0.0342308	-0.148767
AKR1C1	ATF4	7.74044e-06	-0.309603
AKR1C1	ATG16L1	2.3622e-06	-0.326017
AKR1C1	ATG3	1.53846e-07	-0.360657
AKR1C1	ATG5	0.00657629	-0.190415
AKR1C1	ATM	0.000230977	-0.256511
AKR1C1	ATP6V1G2	0	0.557827
AKR1C1	AURKA	1.06746e-05	0.304993
AKR1C1	BACH1	0	0.676063
AKR1C1	BECN1	0	-0.502122
AKR1C1	BID	2.88655e-11	0.447678
AKR1C1	BNIP3	0.00333836	-0.205392
AKR1C1	BRD4	0	0.625667
AKR1C1	CA9	0	0.661656
AKR1C1	CAPG	0.00190707	-0.21705
AKR1C1	CAV1	0.00255151	-0.211062
AKR1C1	CDKN2A	0	0.761491
AKR1C1	CEBPG	7.02979e-11	-0.440294
AKR1C1	CHAC1	3.32139e-10	0.426272
AKR1C1	CHMP5	0	-0.504598
AKR1C1	CISD1	0.000208637	-0.258263
AKR1C1	CISD2	0.00580727	-0.19324
AKR1C1	CS	2.01418e-05	-0.295658
AKR1C1	CYBB	0.00203405	0.215737
AKR1C1	DDIT3	0.000354931	-0.248972
AKR1C1	DDIT4	0.00408851	-0.201019
AKR1C1	DNAJB6	3.39239e-10	-0.426073
AKR1C1	DRD4	3.17432e-06	0.322016
AKR1C1	DRD5	0	0.535127
AKR1C1	DUOX1	0	0.724204
AKR1C1	DUOX2	0	0.643045
AKR1C1	DUSP1	0.000149975	-0.263872
AKR1C1	EGFR	1.79812e-12	0.465715
AKR1C1	EGLN2	0.00403657	-0.201298
AKR1C1	EIF2S1	0.00657547	-0.190418
AKR1C1	ELAVL1	3.89991e-08	0.376675
AKR1C1	ENPP2	8.97193e-07	-0.338757
AKR1C1	EPAS1	0	-0.529088
AKR1C1	FADS2	0	0.514599
AKR1C1	FANCD2	0	0.654775
AKR1C1	FBXW7	1.06619e-05	0.30501
AKR1C1	FH	0.000947572	-0.230841
AKR1C1	FLT3	0	0.583913
AKR1C1	FTL	0.000514468	0.242273
AKR1C1	FTMT	0	0.561206
AKR1C1	GABARAPL1	4.43094e-05	-0.283616
AKR1C1	GABARAPL2	1.17625e-09	-0.414005
AKR1C1	GABPB1	1.12843e-08	0.390456
AKR1C1	GDF15	0.000343693	-0.249545
AKR1C1	GLS2	0	0.555101
AKR1C1	GOT1	0.000266221	-0.254043
AKR1C1	GPX4	7.9924e-06	-0.309147
AKR1C1	HAMP	0	0.4786
AKR1C1	HELLS	0	0.498883
AKR1C1	HERPUD1	3.35784e-07	-0.351158
AKR1C1	HIC1	0	0.500024
AKR1C1	HIF1A	0.000153481	-0.263484
AKR1C1	HNF4A	0	0.56275
AKR1C1	HSD17B11	0.0113061	-0.177653
AKR1C1	HSF1	0	0.474248
AKR1C1	HSPA5	0.000493722	-0.243025
AKR1C1	IFNG	0	0.539849
AKR1C1	IL33	0	0.48628
AKR1C1	ISCU	4.57048e-07	-0.347322
AKR1C1	JDP2	0.0121139	0.17597
AKR1C1	JUN	3.26684e-05	-0.288334
AKR1C1	KEAP1	0.04777	-0.13915
AKR1C1	KLHL24	1.72575e-06	-0.330208
AKR1C1	KRAS	2.57266e-05	0.291976
AKR1C1	LAMP2	2.53792e-07	-0.354599
AKR1C1	LOC390705	0	0.61312
AKR1C1	LONP1	9.79424e-07	-0.337625
AKR1C1	LPCAT3	0.00154704	-0.22126
AKR1C1	LPIN1	8.09783e-09	-0.394038
AKR1C1	MAFG	3.92433e-05	0.285505
AKR1C1	MAP1LC3A	0.00989758	0.180859
AKR1C1	MAP3K5	0.0152759	-0.170212
AKR1C1	MAPK1	3.23159e-06	0.321772
AKR1C1	MAPK14	0	0.591735
AKR1C1	MAPK3	4.00285e-11	-0.445031
AKR1C1	MAPK8	0	0.586022
AKR1C1	MAPK9	2.64518e-07	-0.354093
AKR1C1	MIR137	0	0.603709
AKR1C1	MIR212	5.21603e-13	0.470141
AKR1C1	MIR30B	0	0.54322
AKR1C1	MIR9-1	2.38666e-09	0.406853
AKR1C1	MIR9-3	0	0.611114
AKR1C1	MT3	7.96341e-05	0.274304
AKR1C1	MTDH	1.87487e-10	-0.431582
AKR1C1	MUC1	4.78461e-07	-0.346748
AKR1C1	MYB	7.40988e-13	0.469144
AKR1C1	NCF2	0	0.572842
AKR1C1	NCOA4	1.99551e-07	-0.357524
AKR1C1	NF2	0	0.700489
AKR1C1	NFE2L2	6.44478e-07	-0.342989
AKR1C1	NFS1	3.2967e-10	0.426342
AKR1C1	NGB	0	0.633838
AKR1C1	NOS2	6.36345e-10	0.42005
AKR1C1	NOX1	0	0.677125
AKR1C1	NOX3	0	0.552245
AKR1C1	NOX5	1.25172e-12	0.467276
AKR1C1	NRAS	0.0386866	-0.145294
AKR1C1	OXSR1	0	-0.59567
AKR1C1	PEBP1	0.000849633	-0.232923
AKR1C1	PGD	4.44796e-10	-0.4235
AKR1C1	PIK3CA	1.15833e-11	0.454592
AKR1C1	PML	0	0.767332
AKR1C1	PRDX1	2.54747e-07	-0.354554
AKR1C1	PRDX6	8.20864e-05	-0.273814
AKR1C1	PRKAA1	0	-0.502166
AKR1C1	PRKAA2	0.000268527	0.253893
AKR1C1	PROM2	1.56664e-06	-0.331488
AKR1C1	PSAT1	0.00366517	0.203388
AKR1C1	RB1	0.000383785	-0.247576
AKR1C1	RGS4	6.15427e-07	0.343574
AKR1C1	RPL8	0.000138195	-0.265244
AKR1C1	RRM2	0	0.5876
AKR1C1	SAT1	2.69088e-05	-0.291295
AKR1C1	SESN2	0.026866	0.155459
AKR1C1	SETD1B	2.72334e-06	0.324097
AKR1C1	SIRT1	4.02461e-06	-0.318762
AKR1C1	SLC1A4	0	0.496835
AKR1C1	SLC1A5	0.0126604	-0.174887
AKR1C1	SLC2A1	4.88865e-05	-0.282076
AKR1C1	SLC2A12	0.0099059	0.180839
AKR1C1	SLC2A14	0.000252184	0.254986
AKR1C1	SLC2A6	7.883e-09	0.394327
AKR1C1	SLC38A1	0.0295469	-0.15286
AKR1C1	SLC40A1	7.55758e-06	-0.309943
AKR1C1	SLC7A11	0	0.66981
AKR1C1	SNORA16A	0	0.539541
AKR1C1	SNX4	0.000758095	-0.235079
AKR1C1	SP1	0.0131871	-0.173881
AKR1C1	SRC	0.00758659	0.187123
AKR1C1	SRXN1	5.31042e-05	-0.280774
AKR1C1	STAT3	0.000177003	-0.261072
AKR1C1	STEAP3	0	0.50287
AKR1C1	STMN1	0	0.565432
AKR1C1	TAZ	5.64744e-06	0.314054
AKR1C1	TF	2.32917e-05	0.293478
AKR1C1	TFAP2C	6.37307e-05	0.27788
AKR1C1	TFR2	0	0.550102
AKR1C1	TFRC	0.00110643	-0.227853
AKR1C1	TGFBR1	0	0.494686
AKR1C1	TLR4	0.0137853	0.172781
AKR1C1	TMBIM4	1.6541e-09	-0.410584
AKR1C1	TP53	0.00382788	0.20245
AKR1C1	TP63	0	0.612935
AKR1C1	TRIB3	0.0316085	0.150995
AKR1C1	TSC22D3	1.16357e-05	-0.303743
AKR1C1	TUBE1	0.0102161	-0.1801
AKR1C1	TXNIP	0.00418511	-0.20051
AKR1C1	TXNRD1	2.6781e-06	-0.324324
AKR1C1	ULK1	0.0132261	-0.173808
AKR1C1	VDAC2	0	0.537267
AKR1C1	VEGFA	0.000189662	0.259896
AKR1C1	VLDLR	0.03241	-0.150298
AKR1C1	WIPI1	0.000135831	-0.265532
AKR1C1	WIPI2	2.27565e-05	0.293828
AKR1C1	XBP1	9.33263e-05	-0.271728
AKR1C1	YWHAE	0.0116116	-0.177004
AKR1C1	YY1AP1	0.0150459	0.170593
AKR1C1	ZEB1	0	0.51479
AKR1C1	ZFP36	0.0019286	-0.216822
AKR1C1	ZNF419	3.51691e-12	-0.462265
AKR1C2	AKR1C3	0.00179309	-0.218298
AKR1C2	ALB	1.96272e-09	-0.40885
AKR1C2	ALOX12	0.000156264	0.263181
AKR1C2	ALOX12B	0.00510503	0.196129
AKR1C2	ALOX15	1.52148e-06	0.331874
AKR1C2	ALOX15B	2.04455e-05	0.295435
AKR1C2	ALOX5	2.9265e-06	0.323122
AKR1C2	ALOXE3	4.36355e-07	0.347902
AKR1C2	ANGPTL7	0.00167014	0.219728
AKR1C2	ANO6	5.42665e-07	-0.345165
AKR1C2	ASNS	0.00948388	0.181877
AKR1C2	ATF3	0.0153273	0.170127
AKR1C2	ATF4	0.00116054	-0.226925
AKR1C2	ATG3	0.0074342	-0.187594
AKR1C2	ATG5	0.000955406	-0.230684
AKR1C2	AURKA	0.0312237	0.151335
AKR1C2	BACH1	0.00024371	0.255581
AKR1C2	BECN1	0.0117015	-0.176816
AKR1C2	BID	0.0479228	0.139056
AKR1C2	BNIP3	2.05488e-10	-0.430742
AKR1C2	BRD4	0.000189662	0.259896
AKR1C2	CA9	0.000772015	0.234735
AKR1C2	CAV1	0.00559594	0.194075
AKR1C2	CDKN1A	0.000390542	0.247264
AKR1C2	CDKN2A	8.89696e-05	0.272507
AKR1C2	CDO1	0.0102265	-0.180076
AKR1C2	CEBPG	0.0144536	-0.1716
AKR1C2	CHAC1	0.0305232	0.151963
AKR1C2	CHMP5	1.46786e-07	-0.36122
AKR1C2	CHMP6	0.0209246	0.162127
AKR1C2	CISD1	1.99561e-08	-0.384199
AKR1C2	CISD2	1.08945e-08	-0.390838
AKR1C2	CXCL2	0.04899	0.138402
AKR1C2	CYBB	5.95006e-07	0.344001
AKR1C2	DNAJB6	0.0142133	-0.172019
AKR1C2	DPP4	0	-0.492716
AKR1C2	DRD4	0.0209566	0.162087
AKR1C2	DRD5	0.000209003	0.258233
AKR1C2	DUOX1	5.30694e-07	0.345446
AKR1C2	DUOX2	2.16358e-05	0.294587
AKR1C2	EGFR	0.00240961	0.212252
AKR1C2	ENPP2	1.52555e-11	-0.452588
AKR1C2	EPAS1	0.0163602	-0.168477
AKR1C2	FADS2	6.50253e-07	0.342875
AKR1C2	FANCD2	2.02077e-05	0.29561
AKR1C2	FH	2.85843e-12	-0.463406
AKR1C2	FTH1	0.000998819	-0.22983
AKR1C2	FTL	0.000759656	-0.23504
AKR1C2	FTMT	9.3539e-06	0.306896
AKR1C2	G6PD	0.000997405	0.229857
AKR1C2	GABARAPL2	1.12222e-07	-0.364414
AKR1C2	GABPB1	0.00283544	0.208853
AKR1C2	GCH1	3.8652e-06	-0.319319
AKR1C2	GCLC	1.48192e-06	-0.332221
AKR1C2	GLS2	1.65999e-05	0.298535
AKR1C2	GOT1	0.0218792	-0.160953
AKR1C2	GPT2	2.67379e-10	-0.428305
AKR1C2	GPX4	7.65164e-10	-0.418253
AKR1C2	HAMP	0.000619977	0.238837
AKR1C2	HELLS	9.51186e-08	0.366365
AKR1C2	HERPUD1	6.38887e-10	-0.420012
AKR1C2	HIC1	4.69888e-06	0.316619
AKR1C2	HMGB1	6.71568e-05	-0.277044
AKR1C2	HRAS	0.0177974	0.166327
AKR1C2	HSD17B11	2.97718e-11	-0.447431
AKR1C2	HSF1	0.0298875	0.152544
AKR1C2	HSPA5	0.00665178	-0.190154
AKR1C2	IDH1	6.08363e-07	-0.34372
AKR1C2	IFNG	0.00321169	0.206217
AKR1C2	IL33	0.00126202	0.225287
AKR1C2	IL6	0.000484253	0.243378
AKR1C2	ISCU	1.86033e-08	-0.384977
AKR1C2	JDP2	0.0195432	0.16391
AKR1C2	KLHL24	9.81337e-08	-0.365998
AKR1C2	LAMP2	6.55855e-07	-0.342766
AKR1C2	LOC390705	0.000699699	0.236584
AKR1C2	LONP1	1.25593e-09	-0.413351
AKR1C2	LPCAT3	0.00261241	-0.21057
AKR1C2	MAP3K5	1.11923e-05	-0.304307
AKR1C2	MAPK1	0.00593589	0.192745
AKR1C2	MAPK14	1.16321e-06	0.335393
AKR1C2	MAPK8	0.00158507	0.220775
AKR1C2	MAPK9	0.0234977	-0.159061
AKR1C2	MIOX	2.7124e-06	-0.324152
AKR1C2	MIR137	0.00010307	0.270103
AKR1C2	MIR212	0.0331625	0.149657
AKR1C2	MIR30B	8.85244e-06	0.307687
AKR1C2	MIR9-1	0.0113489	0.177561
AKR1C2	MIR9-3	0.000649978	0.237959
AKR1C2	MT1G	7.01498e-07	-0.34191
AKR1C2	MTDH	1.21941e-06	-0.334777
AKR1C2	MYB	7.34923e-05	0.275598
AKR1C2	NCF2	3.15924e-05	0.288847
AKR1C2	NCOA4	4.27241e-06	-0.317938
AKR1C2	NF2	2.38549e-06	0.325885
AKR1C2	NFE2L2	2.07269e-06	-0.32777
AKR1C2	NGB	0.00167038	0.219725
AKR1C2	NOS2	7.06046e-06	0.310909
AKR1C2	NOX1	9.53359e-07	0.337973
AKR1C2	NOX3	7.07491e-05	0.276209
AKR1C2	NOX4	0	-0.505547
AKR1C2	NOX5	0.000908808	0.23164
AKR1C2	OXSR1	0.00313821	-0.206709
AKR1C2	PANX1	0.000392892	0.247156
AKR1C2	PCK2	2.27527e-11	-0.449551
AKR1C2	PEBP1	1.69473e-09	-0.410339
AKR1C2	PHKG2	0.0433044	-0.142035
AKR1C2	PLIN2	0.00370094	-0.203178
AKR1C2	PML	7.09674e-07	0.341762
AKR1C2	PRDX1	0.00114812	-0.227135
AKR1C2	PRDX6	2.93048e-05	-0.289996
AKR1C2	PRKAA1	5.91146e-05	-0.279077
AKR1C2	PSAT1	2.02912e-07	-0.357322
AKR1C2	RELA	0.00104808	0.228902
AKR1C2	RGS4	0.00241863	0.212174
AKR1C2	RRM2	0.0181454	0.165829
AKR1C2	SCD	0.0118162	-0.176578
AKR1C2	SCP2	0.000675167	-0.237251
AKR1C2	SESN2	0.0157325	-0.169469
AKR1C2	SETD1B	0.000640474	0.238233
AKR1C2	SIRT1	6.13598e-08	-0.371477
AKR1C2	SLC1A4	0.000229734	0.256603
AKR1C2	SLC1A5	0.0319478	-0.150698
AKR1C2	SLC2A1	0.0015982	0.22061
AKR1C2	SLC2A12	0.0495573	-0.138058
AKR1C2	SLC2A6	7.14881e-07	0.341669
AKR1C2	SLC3A2	6.97303e-06	-0.311085
AKR1C2	SLC40A1	2.91652e-09	-0.40479
AKR1C2	SLC7A11	0.00168777	0.219517
AKR1C2	SLC7A5	0.00698937	0.189018
AKR1C2	SNORA16A	8.32653e-05	0.273583
AKR1C2	SNX4	0	-0.482374
AKR1C2	SOCS1	0.00195945	0.216499
AKR1C2	STEAP3	3.85928e-08	0.376794
AKR1C2	STMN1	1.43972e-06	0.332601
AKR1C2	TAZ	1.96905e-05	0.295997
AKR1C2	TF	0.0388651	0.145162
AKR1C2	TFAP2C	3.47806e-09	0.402965
AKR1C2	TFR2	0.000860929	0.232672
AKR1C2	TFRC	0.0142837	-0.171896
AKR1C2	TGFBR1	0.00774366	0.186647
AKR1C2	TMBIM4	5.98777e-05	-0.278873
AKR1C2	TP53	0.00509353	0.196179
AKR1C2	TP63	9.69857e-05	0.271099
AKR1C2	TRIB3	7.12293e-06	0.310784
AKR1C2	TUBE1	0.000719254	-0.236067
AKR1C2	WIPI1	3.20988e-07	-0.351715
AKR1C2	XBP1	0.0101856	-0.180172
AKR1C2	YY1AP1	5.90079e-05	0.279105
AKR1C2	ZEB1	0.010898	0.178543
AKR1C2	ZFP36	0.0278261	0.154504
AKR1C3	ALB	2.0389e-08	0.383961
AKR1C3	ALOX12	0.00195201	-0.216577
AKR1C3	ALOX15	0.00030665	-0.251563
AKR1C3	ALOX5	0.0404534	-0.14401
AKR1C3	ALOXE3	0.00750216	-0.187383
AKR1C3	ANO6	1.32112e-05	0.301893
AKR1C3	ARNTL	0.00026465	-0.254146
AKR1C3	ATF4	1.14775e-10	0.436008
AKR1C3	ATG16L1	0.0221374	0.160644
AKR1C3	ATG3	1.80103e-06	0.329642
AKR1C3	ATG5	0.0167033	0.16795
AKR1C3	ATG7	2.33514e-06	0.326171
AKR1C3	ATM	0.000407367	-0.246506
AKR1C3	BECN1	0.000633002	0.238451
AKR1C3	BID	0.00729813	0.188021
AKR1C3	BNIP3	0	0.566028
AKR1C3	BRD4	0.038048	-0.145771
AKR1C3	CAV1	1.6731e-07	-0.35965
AKR1C3	CD44	0.00540086	0.194871
AKR1C3	CDKN1A	0.0278041	-0.154525
AKR1C3	CDKN2A	0.0376448	-0.146075
AKR1C3	CHAC1	0.0041166	-0.20087
AKR1C3	CHMP5	7.88741e-05	0.274459
AKR1C3	CHMP6	0.0143314	0.171813
AKR1C3	CISD1	3.08798e-11	0.447138
AKR1C3	CISD2	0	0.55475
AKR1C3	CYBB	9.25353e-06	-0.307051
AKR1C3	DDIT3	0.000111782	0.268767
AKR1C3	DDIT4	0.000432049	-0.245446
AKR1C3	DPP4	0	0.633883
AKR1C3	DRD5	0.00117775	-0.226638
AKR1C3	DUOX1	0.00019665	-0.259278
AKR1C3	DUSP1	0.0113677	0.177521
AKR1C3	EGLN2	0.0217439	0.161117
AKR1C3	EIF2S1	1.51417e-05	0.299892
AKR1C3	ENPP2	0.000282273	0.253019
AKR1C3	FADS2	0.00419833	-0.200441
AKR1C3	FH	2.57119e-11	0.448594
AKR1C3	FTH1	0	0.831177
AKR1C3	FTL	0	0.501109
AKR1C3	FTMT	0.000308979	-0.251429
AKR1C3	G6PD	0.0216	0.161292
AKR1C3	GABARAPL1	0.000195713	0.259359
AKR1C3	GABARAPL2	0.000158527	0.262939
AKR1C3	GCH1	6.38441e-11	0.441119
AKR1C3	GCLC	0	0.739722
AKR1C3	GDF15	0.000202502	0.258776
AKR1C3	GLS2	0.000141941	-0.264796
AKR1C3	GOT1	0.000247545	0.25531
AKR1C3	GPT2	8.66148e-07	0.33921
AKR1C3	GPX2	2.10445e-08	0.38361
AKR1C3	GPX4	0	0.575234
AKR1C3	HAMP	0.000117626	-0.267925
AKR1C3	HELLS	3.42772e-05	-0.287595
AKR1C3	HERPUD1	1.63094e-05	0.298796
AKR1C3	HIC1	6.72557e-08	-0.370414
AKR1C3	HIF1A	5.72987e-05	0.279572
AKR1C3	HMGB1	6.92454e-08	0.370076
AKR1C3	HMOX1	1.05193e-11	0.455275
AKR1C3	HSD17B11	0	0.520684
AKR1C3	IDH1	0.0126464	0.174914
AKR1C3	IL6	0.0454835	-0.140598
AKR1C3	ISCU	1.78772e-09	0.409798
AKR1C3	JDP2	0.0169333	-0.167601
AKR1C3	JUN	0.0323684	0.150334
AKR1C3	KEAP1	4.06968e-08	0.37619
AKR1C3	KLHL24	3.23971e-08	0.378777
AKR1C3	KRAS	0.0123632	0.175471
AKR1C3	LAMP2	0	0.692461
AKR1C3	LOC390705	0.0123105	-0.175575
AKR1C3	LONP1	1.75909e-09	0.409961
AKR1C3	LPCAT3	0	0.537421
AKR1C3	MAFG	0.023556	0.158995
AKR1C3	MAP3K5	4.06458e-06	0.318626
AKR1C3	MAPK8	0.049801	-0.137912
AKR1C3	MIOX	3.10233e-05	0.289126
AKR1C3	MIR137	0.000652638	-0.237883
AKR1C3	MIR30B	0.00704929	-0.188822
AKR1C3	MIR9-1	0.00922801	-0.182527
AKR1C3	MIR9-3	0.0166535	-0.168025
AKR1C3	MT1G	0	0.508832
AKR1C3	MT3	0.00757581	-0.187156
AKR1C3	MTDH	3.61395e-09	0.402567
AKR1C3	NCF2	0.00333142	-0.205436
AKR1C3	NCOA4	0.000378986	0.247802
AKR1C3	NFE2L2	0	0.537778
AKR1C3	NNMT	0.000153874	0.263441
AKR1C3	NOS2	0.00196111	-0.216482
AKR1C3	NOX1	0.0205577	-0.16259
AKR1C3	NOX3	0.025841	-0.156512
AKR1C3	NOX4	0	0.529238
AKR1C3	NQO1	0	0.637636
AKR1C3	NRAS	0	0.486606
AKR1C3	OTUB1	0.00754497	0.187251
AKR1C3	OXSR1	0.0295963	0.152814
AKR1C3	PCK2	4.66592e-10	0.423043
AKR1C3	PEBP1	0.000449741	0.24472
AKR1C3	PHKG2	3.12205e-08	0.379194
AKR1C3	PLIN2	0	0.590802
AKR1C3	PML	0.00229511	-0.213259
AKR1C3	PRDX1	0	0.543672
AKR1C3	PRDX6	2.36715e-10	0.429436
AKR1C3	PRKAA1	1.20541e-05	0.30323
AKR1C3	PROM2	0.000624018	-0.238717
AKR1C3	PSAT1	3.9868e-11	0.445064
AKR1C3	RB1	0.000786707	-0.23438
AKR1C3	RELA	0.0127136	-0.174784
AKR1C3	RGS4	0.0310497	-0.15149
AKR1C3	SAT1	7.86991e-05	0.274495
AKR1C3	SCD	6.67784e-05	0.277134
AKR1C3	SESN2	0.0126958	0.174817
AKR1C3	SIRT1	0	0.503936
AKR1C3	SLC1A5	7.0868e-09	0.395466
AKR1C3	SLC2A6	0.0085519	-0.184325
AKR1C3	SLC2A8	0.00180164	0.218202
AKR1C3	SLC3A2	2.08718e-10	0.430598
AKR1C3	SLC40A1	1.74467e-10	0.432239
AKR1C3	SLC7A5	0.00136384	-0.223761
AKR1C3	SNORA16A	0.00306336	-0.207221
AKR1C3	SNX4	0	0.663861
AKR1C3	SOCS1	0.0033265	-0.205468
AKR1C3	SP1	0.00111315	0.227736
AKR1C3	SQSTM1	1.99638e-08	0.384195
AKR1C3	SRC	0.0314213	0.15116
AKR1C3	SRXN1	7.49301e-06	0.310065
AKR1C3	STEAP3	0.00140617	-0.223157
AKR1C3	STMN1	3.68465e-05	-0.28648
AKR1C3	TAZ	0.000309256	-0.251414
AKR1C3	TF	0.0402908	-0.144127
AKR1C3	TFAP2C	0	-0.517781
AKR1C3	TFR2	0.00991957	-0.180806
AKR1C3	TFRC	0.00114078	0.227259
AKR1C3	TMBIM4	2.55348e-05	0.292089
AKR1C3	TNFAIP3	0.000292443	0.252398
AKR1C3	TP53	0.00705105	-0.188816
AKR1C3	TUBE1	0.000380356	0.247737
AKR1C3	TXNRD1	4.00455e-06	0.318831
AKR1C3	UBC	0.0112588	0.177754
AKR1C3	ULK1	0.0099285	-0.180784
AKR1C3	WIPI1	0	0.60078
AKR1C3	WIPI2	0.00620474	-0.191741
AKR1C3	XBP1	5.36607e-11	0.442592
AKR1C3	YWHAE	0.0117698	-0.176674
AKR1C3	YY1AP1	0.0016044	-0.220533
AKR1C3	ZEB1	0.0452598	-0.140743
ALB	ARNTL	0.0255363	-0.156832
ALB	ARRDC3	3.31865e-06	-0.321409
ALB	ASNS	0	-0.537492
ALB	ATF3	0	-0.48074
ALB	ATG4D	1.21928e-06	0.334779
ALB	ATM	0.0144611	-0.171588
ALB	ATP6V1G2	1.45198e-05	0.300508
ALB	BNIP3	1.29017e-12	0.467154
ALB	CAPG	0.00121699	-0.225998
ALB	CAV1	3.71975e-07	-0.34989
ALB	CBS	0.0109181	-0.178499
ALB	CD44	0.000527201	-0.241825
ALB	CDKN1A	0	-0.481242
ALB	CISD1	3.57096e-07	0.350396
ALB	CISD2	5.08206e-08	0.37365
ALB	CXCL2	1.22124e-09	-0.413631
ALB	CYBB	8.65684e-06	-0.308007
ALB	DDIT4	0.00237039	-0.212592
ALB	DNAJB6	0.0011401	-0.227271
ALB	DPP4	0	0.585289
ALB	DUSP1	0.000109282	-0.26914
ALB	EGLN2	0.00463265	-0.198281
ALB	EIF2AK4	1.54233e-07	-0.360627
ALB	ENPP2	0.000228973	0.256661
ALB	FH	4.05074e-05	0.285013
ALB	FTH1	3.09594e-05	0.289157
ALB	FTL	0	0.586187
ALB	GABARAPL2	0.00953431	0.181751
ALB	GCH1	0	0.534121
ALB	GCLC	4.52879e-10	0.423328
ALB	GDF15	8.55196e-05	-0.273149
ALB	GPT2	0	0.789004
ALB	GPX4	0	0.480819
ALB	HAMP	0.00633043	-0.191285
ALB	HBA1	0.0103537	-0.179779
ALB	HERPUD1	3.80202e-06	0.319546
ALB	HIF1A	6.17338e-08	-0.371408
ALB	HNF4A	3.83571e-10	0.424911
ALB	HRAS	0.00330844	-0.205584
ALB	HSD17B11	0	0.675049
ALB	HSPB1	0.000964451	-0.230503
ALB	IDH1	0	0.709471
ALB	IL6	0	-0.504748
ALB	ISCU	4.44992e-12	0.460895
ALB	JUN	2.27283e-05	-0.293847
ALB	KEAP1	0.0162487	0.168651
ALB	LAMP2	4.20553e-06	0.318156
ALB	LONP1	0	0.491605
ALB	LPIN1	7.00817e-05	-0.276361
ALB	MAFG	0.0078808	0.186238
ALB	MAP1LC3A	0.00130868	0.224574
ALB	MAPK1	0.000337721	-0.249856
ALB	MAPK3	0.0217771	-0.161077
ALB	MIOX	0	0.602331
ALB	MIR212	0.0152872	0.170193
ALB	MT1G	0	0.607671
ALB	MUC1	0	-0.612202
ALB	NCOA4	6.49446e-07	0.342891
ALB	NFS1	6.1863e-10	0.420324
ALB	NNMT	6.54903e-05	-0.277446
ALB	NOX4	0	0.785651
ALB	NQO1	0.000456918	0.244433
ALB	PANX1	2.50066e-07	-0.35478
ALB	PCK2	0	0.785655
ALB	PEBP1	1.42473e-05	0.300787
ALB	PLIN2	2.84765e-10	0.427716
ALB	PRDX1	3.35778e-05	0.287912
ALB	PRDX6	0.0109109	0.178515
ALB	PROM2	0.00161757	-0.220369
ALB	PSAT1	0	0.691147
ALB	PTGS2	1.09624e-10	-0.436415
ALB	RB1	0.000366982	-0.248377
ALB	RELA	0.0011349	-0.22736
ALB	RPL8	0.00294961	-0.208021
ALB	SAT1	0.0321658	-0.150509
ALB	SCD	0.000198622	0.259107
ALB	SCP2	9.00997e-10	0.416648
ALB	SESN2	1.3663e-07	0.362075
ALB	SLC1A5	0.0439453	0.141606
ALB	SLC2A1	0	-0.499036
ALB	SLC2A12	4.02531e-08	0.376315
ALB	SLC2A14	0.00990352	-0.180844
ALB	SLC2A3	0.000633736	-0.23843
ALB	SLC2A6	2.78932e-08	-0.380462
ALB	SLC38A1	4.22204e-07	-0.348313
ALB	SLC3A2	0	0.564932
ALB	SLC40A1	3.77947e-06	0.319628
ALB	SLC7A5	3.09118e-10	-0.426948
ALB	SNX4	6.46091e-09	0.396451
ALB	SOCS1	1.4082e-12	-0.466793
ALB	SQSTM1	0.00678511	-0.1897
ALB	SRXN1	0.00685545	-0.189463
ALB	STAT3	5.26998e-11	-0.442744
ALB	STEAP3	0.00336265	-0.205237
ALB	TAZ	0.00942687	-0.182021
ALB	TFAP2C	0	-0.477759
ALB	TFRC	0.0468136	-0.139749
ALB	TLR4	0.00782473	-0.186405
ALB	TNFAIP3	0.00341125	-0.20493
ALB	TRIB3	2.13554e-10	-0.430388
ALB	TXNIP	1.14046e-05	-0.304034
ALB	ULK1	0.00110365	-0.227902
ALB	VEGFA	0.0190851	0.164525
ALB	VLDLR	5.72106e-11	-0.442052
ALB	WIPI1	0	0.480679
ALB	WIPI2	0.00690055	0.189312
ALB	XBP1	0.0183119	-0.165594
ALB	YY1AP1	0.000651332	-0.237921
ALB	ZFP36	1.49759e-08	-0.387367
ALOX12	ALOX12B	0	0.552255
ALOX12	ALOX15	0	0.666905
ALOX12	ALOX15B	0	0.591045
ALOX12	ALOX5	0	0.541763
ALOX12	ALOXE3	0	0.496767
ALOX12	ANGPTL7	0	0.523207
ALOX12	ANO6	1.15183e-11	-0.454632
ALOX12	ARRDC3	0.000620793	-0.238813
ALOX12	ASNS	0.0039721	-0.201648
ALOX12	ATF3	0.00034687	-0.249381
ALOX12	ATF4	0	-0.491153
ALOX12	ATG16L1	0.000236538	-0.256099
ALOX12	ATG3	8.3436e-07	-0.339691
ALOX12	ATG5	7.86942e-06	-0.309368
ALOX12	ATM	0.0036423	-0.203523
ALOX12	ATP6V1G2	0	0.504501
ALOX12	AURKA	1.4428e-05	0.300602
ALOX12	BACH1	0	0.531476
ALOX12	BECN1	0	-0.483998
ALOX12	BID	7.72173e-06	0.309638
ALOX12	BNIP3	1.25445e-06	-0.334407
ALOX12	BRD4	0	0.556359
ALOX12	CA9	0	0.499245
ALOX12	CAPG	1.43582e-08	-0.387828
ALOX12	CBS	0.0415376	-0.143246
ALOX12	CDKN2A	0	0.611296
ALOX12	CEBPG	9.97716e-06	-0.305968
ALOX12	CHAC1	0.000537487	0.241471
ALOX12	CHMP5	0	-0.584332
ALOX12	CISD1	1.76678e-10	-0.432125
ALOX12	CISD2	1.42668e-05	-0.300767
ALOX12	CS	5.36865e-05	-0.280602
ALOX12	CXCL2	4.58274e-05	-0.283089
ALOX12	CYBB	1.0005e-05	0.305928
ALOX12	DDIT3	4.64874e-05	-0.282865
ALOX12	DDIT4	0.00102093	-0.229408
ALOX12	DNAJB6	3.25771e-11	-0.446708
ALOX12	DPP4	0.000120232	-0.267562
ALOX12	DRD4	1.12463e-10	0.436189
ALOX12	DRD5	0	0.553057
ALOX12	DUOX1	0	0.648364
ALOX12	DUOX2	0	0.559535
ALOX12	DUSP1	5.81337e-07	-0.344295
ALOX12	EGFR	1.18982e-05	0.303419
ALOX12	EGLN2	0.00297859	-0.207815
ALOX12	EIF2AK4	1.69609e-05	-0.298216
ALOX12	EIF2S1	1.36172e-06	-0.333333
ALOX12	ELAVL1	0.0339142	0.149028
ALOX12	ENPP2	2.21418e-05	-0.29424
ALOX12	EPAS1	6.17716e-10	-0.420339
ALOX12	FADS2	0	0.484867
ALOX12	FANCD2	2.5248e-10	0.428838
ALOX12	FBXW7	7.73538e-05	0.274773
ALOX12	FH	5.01254e-11	-0.443165
ALOX12	FLT3	7.28642e-08	0.369484
ALOX12	FTH1	9.91604e-05	-0.270737
ALOX12	FTMT	0	0.657646
ALOX12	G6PD	0.00418016	0.200536
ALOX12	GABARAPL1	0.00106478	-0.228596
ALOX12	GABARAPL2	0	-0.538172
ALOX12	GABPB1	3.85684e-08	0.376801
ALOX12	GCLC	0.00263421	-0.210397
ALOX12	GDF15	1.72189e-07	-0.359305
ALOX12	GLS2	0	0.577502
ALOX12	GOT1	4.47343e-12	-0.460864
ALOX12	GPX4	2.12794e-08	-0.383486
ALOX12	HAMP	1.08596e-09	0.4148
ALOX12	HELLS	0	0.545939
ALOX12	HERPUD1	5.80064e-09	-0.397596
ALOX12	HIC1	0	0.560585
ALOX12	HIF1A	9.93121e-08	-0.365858
ALOX12	HMGB1	2.91409e-07	-0.352905
ALOX12	HNF4A	0	0.519577
ALOX12	HSD17B11	0.00347581	-0.204528
ALOX12	HSF1	5.43508e-06	0.314591
ALOX12	HSPA5	0.00240345	-0.212305
ALOX12	HSPB1	0.000343637	-0.249547
ALOX12	IFNG	1.56997e-10	0.433198
ALOX12	IL33	1.0538e-09	0.415099
ALOX12	IREB2	0.0175444	0.166694
ALOX12	ISCU	5.84347e-05	-0.27926
ALOX12	JDP2	0.005931	0.192764
ALOX12	JUN	2.65014e-07	-0.35407
ALOX12	KEAP1	9.48554e-06	-0.306695
ALOX12	KLHL24	0	-0.517058
ALOX12	KRAS	0.0343357	0.148681
ALOX12	LAMP2	0	-0.482858
ALOX12	LOC390705	0	0.629706
ALOX12	LONP1	0.000763019	-0.234956
ALOX12	LPCAT3	6.44975e-05	-0.27769
ALOX12	LPIN1	0	-0.497987
ALOX12	MAFG	4.71736e-05	0.282636
ALOX12	MAP3K5	0.00356971	-0.203956
ALOX12	MAPK1	0.000792163	0.23425
ALOX12	MAPK14	0	0.558135
ALOX12	MAPK3	6.70862e-10	-0.419537
ALOX12	MAPK8	0	0.636577
ALOX12	MAPK9	2.01627e-06	-0.328138
ALOX12	MIR137	0	0.626815
ALOX12	MIR212	0	0.490207
ALOX12	MIR30B	0	0.488576
ALOX12	MIR9-1	8.51991e-12	0.456734
ALOX12	MIR9-3	0	0.540809
ALOX12	MT3	0.0354881	0.14775
ALOX12	MTDH	0	-0.569526
ALOX12	MUC1	1.45626e-08	-0.387674
ALOX12	MYB	0	0.528469
ALOX12	NCF2	0	0.59152
ALOX12	NCOA4	1.41635e-06	-0.332816
ALOX12	NF2	0	0.609862
ALOX12	NFE2L2	0	-0.504961
ALOX12	NFS1	2.79054e-10	0.427906
ALOX12	NGB	0	0.50349
ALOX12	NNMT	0.0212078	-0.161774
ALOX12	NOS2	9.46926e-10	0.416157
ALOX12	NOX1	0	0.658598
ALOX12	NOX3	0	0.543308
ALOX12	NOX5	9.53549e-10	0.416088
ALOX12	NRAS	0.000109558	-0.269098
ALOX12	OXSR1	1.42944e-12	-0.466729
ALOX12	PEBP1	1.2944e-07	-0.36272
ALOX12	PGD	1.72694e-08	-0.385799
ALOX12	PHKG2	0.000110103	-0.269017
ALOX12	PIK3CA	6.04152e-05	0.278731
ALOX12	PML	0	0.681184
ALOX12	PRDX1	1.15225e-07	-0.364102
ALOX12	PRDX6	6.76019e-13	-0.469423
ALOX12	PRKAA1	0	-0.477454
ALOX12	PROM2	6.74078e-06	-0.311564
ALOX12	PTGS2	0.000188946	-0.259961
ALOX12	RGS4	7.21793e-05	0.275888
ALOX12	RPL8	1.09525e-06	-0.336176
ALOX12	RRM2	2.49267e-11	0.448838
ALOX12	SAT1	5.78095e-08	-0.372166
ALOX12	SESN2	0.00367763	0.203314
ALOX12	SETD1B	1.17308e-07	0.363889
ALOX12	SIRT1	0	-0.522195
ALOX12	SLC1A4	2.68884e-08	0.380874
ALOX12	SLC1A5	0.0105117	-0.179414
ALOX12	SLC2A1	8.03867e-05	-0.274152
ALOX12	SLC2A12	0.0374352	0.146234
ALOX12	SLC2A3	0.00419089	-0.20048
ALOX12	SLC2A6	0.00627799	0.191474
ALOX12	SLC38A1	7.60166e-05	-0.275054
ALOX12	SLC3A2	0.0494739	-0.138109
ALOX12	SLC40A1	3.18362e-10	-0.426671
ALOX12	SLC7A11	0	0.513084
ALOX12	SNORA16A	0	0.508707
ALOX12	SNX4	2.30309e-10	-0.42969
ALOX12	SOCS1	0.0374955	-0.146188
ALOX12	SP1	0.0111468	-0.177997
ALOX12	SRC	0.0112329	0.17781
ALOX12	SRXN1	0.00654582	-0.190522
ALOX12	STAT3	0.000792885	-0.234233
ALOX12	STEAP3	6.88916e-11	0.440468
ALOX12	STMN1	5.89699e-12	0.459157
ALOX12	TAZ	5.01385e-05	0.281679
ALOX12	TF	6.80247e-08	0.370282
ALOX12	TFAP2C	0.00421656	0.200347
ALOX12	TFR2	0	0.617387
ALOX12	TFRC	2.14454e-10	-0.430349
ALOX12	TGFBR1	2.40242e-07	0.35527
ALOX12	TMBIM4	1.29004e-07	-0.36276
ALOX12	TNFAIP3	0.00637886	-0.191111
ALOX12	TP53	7.21858e-05	0.275886
ALOX12	TP63	0	0.520053
ALOX12	TSC22D3	2.48351e-06	-0.325343
ALOX12	TUBE1	1.46677e-08	-0.387595
ALOX12	TXNIP	0.000262548	-0.254286
ALOX12	TXNRD1	0.000792404	-0.234244
ALOX12	ULK1	0.00285173	-0.208733
ALOX12	VDAC2	9.55917e-12	0.455943
ALOX12	VLDLR	0.00143863	-0.222705
ALOX12	WIPI1	0.00615283	-0.191932
ALOX12	WIPI2	4.44307e-09	0.400408
ALOX12	XBP1	4.82718e-10	-0.422717
ALOX12	YY1AP1	0.000138266	0.265235
ALOX12	ZEB1	8.32847e-11	0.438828
ALOX12	ZFP36	7.40779e-05	-0.27547
ALOX12	ZNF419	4.72145e-10	-0.422929
ALOX12B	ALOX15	0	0.582671
ALOX12B	ALOX15B	0	0.595972
ALOX12B	ALOX5	0	0.47791
ALOX12B	ALOXE3	0	0.486795
ALOX12B	ANGPTL7	0	0.668295
ALOX12B	ANO6	2.52011e-08	-0.3816
ALOX12B	ARRDC3	0.0313013	-0.151266
ALOX12B	ASNS	5.28056e-05	-0.280863
ALOX12B	ATF4	5.57043e-07	-0.344835
ALOX12B	ATG16L1	1.89347e-06	-0.328976
ALOX12B	ATG3	5.52911e-08	-0.37268
ALOX12B	ATG4D	0.00486652	0.197192
ALOX12B	ATG5	0.00661477	-0.190282
ALOX12B	ATM	0.00667642	-0.19007
ALOX12B	ATP6V1G2	0	0.53596
ALOX12B	AURKA	8.35458e-05	0.273528
ALOX12B	BACH1	0	0.638578
ALOX12B	BECN1	0	-0.487289
ALOX12B	BID	8.13558e-11	0.439032
ALOX12B	BNIP3	0.00285776	-0.208688
ALOX12B	BRD4	0	0.584316
ALOX12B	CA9	0	0.657666
ALOX12B	CAPG	0.00743512	-0.187591
ALOX12B	CAV1	1.16426e-05	-0.303735
ALOX12B	CDKN2A	0	0.686339
ALOX12B	CEBPG	7.47429e-12	-0.457615
ALOX12B	CHAC1	1.89858e-08	0.384751
ALOX12B	CHMP5	2.89696e-12	-0.463334
ALOX12B	CISD1	1.11514e-05	-0.30436
ALOX12B	CISD2	0.0310706	-0.151471
ALOX12B	CS	5.87802e-08	-0.371974
ALOX12B	CYBB	0.000138789	0.265172
ALOX12B	DDIT3	0.000552986	-0.240949
ALOX12B	DDIT4	3.07165e-05	-0.289278
ALOX12B	DNAJB6	0	-0.496514
ALOX12B	DRD4	6.57918e-11	0.440862
ALOX12B	DRD5	0	0.539079
ALOX12B	DUOX1	0	0.661301
ALOX12B	DUOX2	0	0.672696
ALOX12B	DUSP1	2.49817e-05	-0.292421
ALOX12B	EGFR	0	0.497056
ALOX12B	EGLN2	0.00235466	-0.212729
ALOX12B	EIF2S1	0.000181708	-0.260626
ALOX12B	ELAVL1	9.81261e-06	0.306208
ALOX12B	ENPP2	4.31608e-09	-0.400712
ALOX12B	EPAS1	0	-0.526016
ALOX12B	FADS2	9.04496e-12	0.456325
ALOX12B	FANCD2	0	0.614143
ALOX12B	FBXW7	0.000442213	0.245026
ALOX12B	FH	0.000461968	-0.244234
ALOX12B	FLT3	0	0.546955
ALOX12B	FTL	0.000207126	0.258388
ALOX12B	FTMT	0	0.535232
ALOX12B	G6PD	0.0179241	0.166145
ALOX12B	GABARAPL1	0.000655359	-0.237806
ALOX12B	GABARAPL2	2.46814e-09	-0.406509
ALOX12B	GABPB1	7.51147e-08	0.36913
ALOX12B	GDF15	0.000615579	-0.238969
ALOX12B	GLS2	0	0.568383
ALOX12B	GOT1	9.94939e-06	-0.306008
ALOX12B	GPX4	0.000840632	-0.233125
ALOX12B	HAMP	1.80631e-07	0.358728
ALOX12B	HELLS	2.69899e-11	0.448211
ALOX12B	HERPUD1	2.13289e-08	-0.38346
ALOX12B	HIC1	0	0.513251
ALOX12B	HIF1A	0.000475702	-0.243702
ALOX12B	HNF4A	0	0.556531
ALOX12B	HRAS	0.0180878	0.165911
ALOX12B	HSD17B11	0.0296225	-0.15279
ALOX12B	HSF1	0	0.509805
ALOX12B	HSPA5	1.6645e-05	-0.298494
ALOX12B	HSPB1	0.0383238	-0.145564
ALOX12B	IFNG	0	0.559399
ALOX12B	IL33	1.13834e-10	0.436081
ALOX12B	ISCU	1.96433e-05	-0.296033
ALOX12B	JUN	2.30738e-06	-0.326332
ALOX12B	KLHL24	4.57362e-07	-0.347314
ALOX12B	KRAS	0.00193133	0.216793
ALOX12B	LAMP2	1.053e-06	-0.336687
ALOX12B	LOC390705	0	0.654081
ALOX12B	LONP1	0.000943325	-0.230928
ALOX12B	LPCAT3	0.00824906	-0.185171
ALOX12B	LPIN1	5.23184e-09	-0.398688
ALOX12B	MAFG	0.00100779	0.229658
ALOX12B	MAP1LC3A	0.0031501	0.206628
ALOX12B	MAP3K5	0.00201527	-0.215927
ALOX12B	MAPK1	1.52197e-07	0.360787
ALOX12B	MAPK14	0	0.611609
ALOX12B	MAPK3	1.41326e-06	-0.332845
ALOX12B	MAPK8	0	0.520211
ALOX12B	MAPK9	7.07602e-07	-0.341799
ALOX12B	MIR137	0	0.611824
ALOX12B	MIR212	0	0.524151
ALOX12B	MIR30B	0	0.495704
ALOX12B	MIR9-1	0	0.480286
ALOX12B	MIR9-3	0	0.601048
ALOX12B	MT3	0.00596419	0.192638
ALOX12B	MTDH	4.49629e-10	-0.423397
ALOX12B	MUC1	4.09058e-07	-0.348708
ALOX12B	MYB	0	0.492163
ALOX12B	NCF2	0	0.54616
ALOX12B	NCOA4	7.21849e-08	-0.369593
ALOX12B	NF2	0	0.706057
ALOX12B	NFE2L2	3.70003e-07	-0.349956
ALOX12B	NFS1	8.62507e-13	0.46865
ALOX12B	NGB	0	0.573423
ALOX12B	NOS2	3.79789e-08	0.376976
ALOX12B	NOX1	0	0.632795
ALOX12B	NOX3	0	0.540595
ALOX12B	NOX5	3.31608e-12	0.462595
ALOX12B	OTUB1	0.0103062	0.179889
ALOX12B	OXSR1	0	-0.561737
ALOX12B	PEBP1	0.000873745	-0.232391
ALOX12B	PGD	7.07692e-06	-0.310876
ALOX12B	PIK3CA	4.65111e-09	0.399927
ALOX12B	PML	0	0.682607
ALOX12B	PRDX1	3.03299e-05	-0.289471
ALOX12B	PRDX6	7.99385e-07	-0.34024
ALOX12B	PRKAA1	0	-0.48796
ALOX12B	PRKAA2	0.0359116	0.147415
ALOX12B	PROM2	4.96223e-07	-0.346291
ALOX12B	PSAT1	0.00121386	0.226049
ALOX12B	PTGS2	0.00647466	-0.190771
ALOX12B	RB1	0.000497347	-0.242891
ALOX12B	RGS4	1.06412e-06	0.33655
ALOX12B	RPL8	0.00190344	-0.217089
ALOX12B	RRM2	0	0.60396
ALOX12B	SAT1	6.96933e-07	-0.341993
ALOX12B	SESN2	0.000376714	0.247908
ALOX12B	SETD1B	0.000614199	0.239011
ALOX12B	SIRT1	3.24665e-07	-0.351574
ALOX12B	SLC1A4	0	0.475661
ALOX12B	SLC1A5	0.0320616	-0.150599
ALOX12B	SLC2A1	1.55494e-06	-0.331587
ALOX12B	SLC2A12	0.00571963	0.193583
ALOX12B	SLC2A14	0.000924149	0.231321
ALOX12B	SLC2A3	0.0142419	-0.171969
ALOX12B	SLC2A6	3.2196e-07	0.351677
ALOX12B	SLC38A1	0.00794945	-0.186036
ALOX12B	SLC40A1	1.76131e-05	-0.297657
ALOX12B	SLC7A11	0	0.611697
ALOX12B	SNORA16A	0	0.49249
ALOX12B	SNX4	0.000378379	-0.24783
ALOX12B	SOCS1	0.0125824	-0.175039
ALOX12B	SP1	0.0474264	-0.139364
ALOX12B	SRC	1.51255e-05	0.299907
ALOX12B	SRXN1	1.43914e-05	-0.300639
[truncated: 15,550 more rows]
